# Supplementary material for: Astrocytic TDP-43 dysregulation impairs memory by modulating antiviral pathways and interferon-inducible chemokines
Source: Sci Adv. 2023 Apr 19;9(16):eade1282. doi: 10.1126/sciadv.ade1282 (PMC10115456; doi:10.1126/sciadv.ade1282)
Supplement: Supplementary file 2 — Extended Data for the Main Figures [file sciadv.ade1282_extended_data_fo_the_main_figures.zip › ade1282_Extended Data for the Main Figures.xlsx]

## Sheet: Fig 1
B	Control	AD	sFTLD	fFTLD		C	Control	AD	sFTLD	fFTLD		D	Control	AD	sFTLD	fFTLD
	5.11	13.95	7.9	9.38			29.19	30.31	23.16	28.07			0.17	0.48	0.32	0.35
	9.17	23.07	9.3	13.22			28.03	37.44	29.45	18.65			0.32	0.61	0.28	0.74
	5.85	13.47	19.92	6.58			28.97	36.32	58.55	10.33			0.2	0.39	0.35	0.65
	7.58	9.79	6.6	11.29			29.84	23.03	15.16	22.04			0.22	0.42	0.45	0.51
	11.54	17.48	5.69				53.53	28.98	13.58				0.23	0.69	0.31
	3.2302	17.4769	21.3467				8.70733	28.2424	37.6339				0.340632	0.640085	0.560491
	4.35837	6.56103	7.26815				13.6981	17.6035	10.9897				0.35755	0.369409	0.630305
	3.3578	9.06915	13.2992				18.0285	17.9894	29.776				0.473162	0.509719	0.44076
	8.24204	12.0834	10.9955				7.95025	24.5246	18.3603				0.25521	0.496216	0.594248
		13.7474						18.3112						0.745856

## Sheet: Fig 2
C	Efficiency.A DG	Efficiency.N DG	Efficiency.A CA1	Efficiency.N CA1		E	NTG															tetO-TDP43-NLS													GFAP-tTA
	61.2903	0	89.2308	0		1	771.535	365.678	1023.09	508.085	304.23	533.127	371.596	522.255	696.096	452.99	490.796	766.907	567.413	415.027		978.842	718.49	709.226	952.48	563.843	1000.21	1098.3	501.164	965.794	561.411	435.298	892.694		311.601	537.679	886.721	387.884	790.112	614.817	393.892	581.598	798.101	322.39	543.279	545.928	710.194	724.973	387.599
	75	0	81.8182	0		2	771.587	210.32	592.648	844.358	184.233	250.657	602.734	310.066	623.096	712.13	493.504	442.142	255.415	119.682		410.855	963.599	1056.93	126.461	533.606	582.436	1168.81	781.433	593.305	605.461	352.278	935.436		215.656	435.084	830.606	192.445	614.702	538.081	418.524	185.859	314.296	287.217	506.678	309.515	514.144	473.09	483.546
	77.4194	0	77.193	0		3	811.892	369.629	214.253	655.476	111.59	108.464	289.748	115.408	578.471	67.4823	387.507	284.54	352.578	222.934		528.026	252.227	256.579	105.495	640.299	81.4818	633.212	758.375	384.513	205.66	68.1332	359.408		128.582	117.769	356.704	215.094	605.193	292.775	210.783	797.588	285.031	210.742	622.604	532.8	196.271	141.12	189.838
	66.6667		85
	55.5556		79.6875			I	NTG																							tetO-TDP43-NLS																GFAP-tTA
	90.4762		92.5			1	1749.4	607.393	761.845	743.799	803.728	805.736	258.147	699.466	583	983.885	979.015	768.546	823.425	738.594	783.025	662.719	805.456	768.04	946.763	508.507	754.984	641.871		1067.67	582.355	1343.43	1040.71	475.14	1007.83	698.82	964.25	867.143	449.463	624.299	793.139	887.696	1077.01	819.809		768.094	311.116	822.512	843.358
	86.4865		98.6111			2	912.86	574.493	451.392	83.903	580.045	244.722	598.847	902.177	395.127	780.928	384.724	325.664	648.936	772.078	498.451	241.811	392.779	651.269	412.7	328.942	419.269	435.288		489.49	220.931	762.948	732.724	255.734	703.682	650.92	716.785	844.16	411.975	326.682	541.01	273.684	814.119	288.925		694.511	331.987	755.144	505.396
	96.6667		77.3585			3	694.524	481.8	466.346	163.04	87.9092	106.998	458.705	117.001	350.768	295.698	750.723	575.96	170.228	557.424	166.637	135.856	283.954	720.461	279.036	305.216	272.561	126.566		125.315	506.315	491.212	346.423	98.1708	694.816	139.223	893.343	138.953	284.743	484.11	118.933	134.95	131.122	492.194		402.795	76.1503	264.443	401.216
	78.3784					4	1065.34	616.946	317.752	530.675	325.732	303.269	192.221	131.984	550.151	98.8879	443.065	586.46	84.2721	146.647	121.68	200.201	131.834	683.664	230.102	148.811	897.444	238.512		55.8292	201.646	395.339	851.847	257.146	738.732	152.37	415.972	443.508	224.94	315.905	78.0421	172.154	222.808	113.637		151.126	131.249	236.75	383.814
						5	1148.36	1061.11	76.819	753.207	80.8045	100.954	155.159	784.989	229.225	595.339	68.0707	193.928	588.83	134.484	80.0281	127.721	278.855	327.414	645.751	91.1854	163.648	197.245		539.359	333.553	192.519	741.602	303.043	845.317	324.767	165.176	889.227	296.442	664.048	80.5375	61.5647	96.7762	121.905		57.1142	238.035	372.938	136.489
F						G						J						K						M						N						O
	NTG target	NTG other	tetO target	tetO other			NTG target	NTG other	tetO target	tetO other			NTG target	NTG other	tetO target	tetO other			NTG target	NTG other	tetO target	tetO other			NTG target	NTG other	tetO target	tetO other			NTG target	NTG other	tetO target	tetO other			NTG	tetO	tTA	ΔNLS
	11.96	16.03	20.64	13.13			16.36	14.56	11.6	16.15			14.68	15.12	27.32	10.9067			16.76	14.4267	21	13.0133			0	1.66667	4	2.66667			0	3	4	1.66667			0.361345	0.358974	0.381443	-0.0656934
	27	11.01	32.76	9.09			22.96	12.13	25.96	11.36			10.36	16.5467	11.56	16.16			13.04	15.6667	8.8	17.08			0	2.66667	1	2			2	1.66667	1	1.66667			0.350649	0.445455	0.475	0.230769
	18.56	13.83	18.36	13.89			12.08	15.99	24	12.01			38.4	7.21333	30.32	9.90667			22.8	12.4133	10.96	16.36			9	0.666667	8	0.666667			6	0.333333	2	2			0.293233	0.216867	0.435897	0.296296
	32.84	9.07	21.24	12.93			11.12	15.89	30.08	9.99			17.56	14.16	15.28	14.92			21.84	12.7067	21.08	12.9733			0	1	2	2.66667			1	0.666667	2	2.33333			0.411765	0.450382	0.180952	0.0465116
	17.2	14.11	28.72	10.44			17.64	14.13	8.12	17.31			24.84	11.7333	26.08	11.32			20.2	13.2667	21.36	12.5333			5	0.333333	4	2			5	2	3	1.66667			0.0921053	0.189542	0.257485	0.119497
	27.64	10.8	33.04	9			21.32	12.91	28	10.68			19.44	13.52	12.2	15.9467			9.96	16.6933	9.16	16.96			3	1.66667	0	1			2	2	0	2			0.338983	0.340102	0.431818	0.361702
	9.96	16.69	19.04	13.67			14.92	15.04	18.56	13.83			28.04	10.6667	18.12	13.9733			19.56	13.48	29.32	10.24			3	1.66667	2	1.33333			5	2	4	1.66667			0.563218	0.362319	0.55	0.113636
	30.6	9.81	22	12.64			35.68	8.12	20.12	13.31			20.4	13.2133	25.12	11.64			15.28	14.8133	19.28	13.5867			3	3.33333	3	1			2	2.66667	3	1			0.536	0.241379	0.375661	0.285714
	27	11.01	21.72	12.65			35.08	8.21	15.32	14.91			18.08	13.8267	23.52	12.1467			20.88	13.0533	18.96	13.6933			4	1.66667	3	1.66667			4	1	3	1			-0.0675676	0.220779	0.1875	0.0327869
	32.8	9.08	16.16	14.63			37.72	7.44	20.24	13.27			26.72	11.1067	21.32	12.9067			24.8	11.7467	20.92	13.04			2	1.33333	6	1.33333			4	1.66667	5	1			0.112782	0.232877	0.184211	0.238095
	41.6	6.13	23.72	12.11			37.24	7.6	23.64	12.13			23.56	12.16	16.28	14.56			25.28	11.5867	18.24	13.8933			2	0.666667	4	3.33333			2	1.66667	6	2.33333			0.492683	0.245614	0.251397	0.275591
	16.12	14.64	30.92	9.71			11.36	16.23	12	16.01			24.56	11.8267	29.68	10.0133			24.64	11.8	30.6	9.77333			4	1.33333	4	1.33333			2	1	6	0.666667					0.0594595	0.0116279
	29.56	10.16					21.88	12.72					18.4	13.88	27.8	10.7467			23.12	12.3067	27.36	10.8933			3	0.666667	2	1			3	1	5	1.66667					0.588652	0.109589
	12.28	15.92					32.76	9.09					23.84	12.0667	25.16	11.6267			26.8	11.08	25.32	11.5733			5	1.66667	5	0.666667			5	1.66667	5	2					0.220339
													29	10.3467	23.92	12.04			30.96	9.69333	18.16	13.88			5	2	5	1			3	0.666667	4	2					0.0454545
													29.64	10.1333					26.36	11.2267					5	2					6	1.66667
	tTA target	tTA other	ΔNLS target	ΔNLS other			tTA target	tTA other	ΔNLS target	ΔNLS other			25.08	11.6533					22.52	12.5067					5	2.33333					2	0.666667
	29.48	10.19	28.64	10.47			22.88	12.39	10.6	16.48			30.64	9.8					26.72	11.1067					2	1.33333					1	1
	28.04	10.67	17.88	13.84			26.36	11.23	11.68	16.12			9	16.96					15.96	14.6933					1	2.33333					3	1.66667
	22.8	12.41	22.16	12.63			19.8	13.41	29.32	10.24			40.8	6.41333					44.96	5.02667					13	0.333333					9	0.333333
	27.96	10.69	25.8	11.41			25.8	11.41	23.08	12.32			37.2	7.61333					28.72	10.44					7	1					5	1.33333
	25.6	11.48	12.96	15.6			29.12	10.31	20	13.35			36.88	7.72					35.72	8.10667					9	0.333333					4	0.333333
	19.72	13.44	15.8	14.75			25.84	11.4	11.72	16.11
	21.64	12.8	28.68	10.45			27.16	10.96	23.36	12.23
	23.88	12.05	30.92	9.71			15.28	14.92	17.48	14.19			tTA target	tTA other	ΔNLS target	ΔNLS other			tTA target	tTA other	ΔNLS target	ΔNLS other			tTA target	tTA other	ΔNLS target	ΔNLS other			tTA target	tTA other	ΔNLS target	ΔNLS other
	25.76	11.43	16.72	14.44			25.28	11.59	7.92	17.37			35.2	8.28	14.6	15.1467			28.28	10.5867	13.44	15.5333			7	1	3	2.33333			5	1	2	2
	41.32		35.76	8.09			38.84	6.99	19.16	13.63			27.84	10.7333	10.6	16.48			20.8	13.08	14.2	15.28			6	2	1	1.66667			3	2	1	0.333333
	23.48	12.19	33.24	8.84			30.12	9.97	32.36	9.23			19.4	13.5467	14.52	15.1733			12.2	15.9467	17.68	14.12			2	1.33333	0	3.33333			1	2.33333	1	2.33333
	13	15.68	23	12.35			13.32	15.57	13.36	15.41			29.68	10.0133	16.72	14.44			19.32	13.5733	15.4	14.88			4	0.666667	2	1.66667			3	2	0	1.66667
	16.52	14.41	11.52	16.17			18.36	13.89	11.76	16.09			10.32	16.5733	13.76	15.4267			12.16	15.96	13.48	15.52			2	1.66667	3	2.33333			1	2	3	3
			22.32	12.57					21.92	12.71			23.32	12.24	13.56	15.4933			20.76	12.6133	19.4	13.5467			4	2.33333	3	1.33333			3	2	0	2
													19.52	13.5067	16.12	14.64			18.28	13.92	15.24	14.9333			4	2.33333	2	2			3	2	3	1.33333
													16.32	14.5467	10.08	16.6533			12.76	15.76	14.16	15.2933			2	1	0	1.66667			2	2.66667	3	1
													25.16	11.6267	30.08	9.98667			33.68	8.77333	17.64	14.1333			2	1	3	1			5	0.666667	4	1.33333
													15.96	14.6933	15.64	14.8			23.92	12.04	24.84	11.7333			1	0.333333	2	2			3	1	4	1.33333
													17.8	13.7467	8.64	17.08			16.56	14.4667	14.48	15.1867			1	1.66667	2	2.66667			1	1	2	1.33333
													38.6	7.14667	22.36	12.56			16.72	14.3867	14.16	15.2933			7	0.666667	4	2			3	4	3	1
													22.68	12.4533	10.2	16.6133			36.44	7.86667	13.84	15.4			7	2.66667	0	2			8	1	2	1.33333
													29.28	10.2267	15.84	14.7333			19.32	13.5733	19.64	13.4667			5	2	3	2.33333			0	3	2	2.33333
													21.52	12.8	17.4	14.2133			26.8	11.08	15.76	14.7467			3	0.666667	2	2			4	0.666667	2	1.33333
													18.2	13.9467	15.52	14.84			9.4	16.88	18.48	13.8533			5	1	3	2.66667			2	0.666667	1	0.666667
															24.32	11.9067											6	1.66667					2	2.66667
[truncated: 29 more columns]

## Sheet: Fig 3
C	TDP localized to astro	TDP not in astro	Astro positive for TDP	Astro without TDP				E	Cre Con																	NTG ΔNLS																				Cre ΔNLS
	100	0	100	0				1	627.386	742.052	623.114	1076.12	967.768	893.993	576.688	938.698	793.624	714.617	988.302	727.693	983.296	719.055	735.367	931.07		481.793	1029.58	729.202	612.594	617.573	804.447	1088.41	980.313	970.412	724.856	942.007	961.288	902.58	1022.98	587.882	796.128	994.481	881.124	591.573		714.625	982.014	1038.67	919.485
	100	0	100	0				2	985.213	691.754	650.458	547.528	1028.93	205.029	397.918	581.608	230.314	827.942	365.24	571.806	148.336	716.946	159.732	138.56		279.693	911.099	614.572	477.392	775.295	466.421	452.354	634.678	452.822	437.577	723.917	841.923	639.192	349.776	425.874	150.726	676.664	741.266	477.353		569.459	447.591	410.28	1064.55
	100	0	100	0				3	729.315	258.875	639.331	528.903	920.54	252.849	719.9	414.142	496.623	172.289	566.946	520.813	302.474	773.666	425.801	287.219		304.319	412.569	565.087	198.905	466.25	283.809	432.171	611.278	241.327	262.664	580.362	376.74	175.405	588.493	515.39	418.585	128.789	523.988	306.722		210.252	453.779	674.791	542.053
	100	0	100	0				4	654.305	609.058	616.312	515.409	547.887	333.864	557.057	293.905	386.415	164.424	557.776	328.91	386.148	465.12	346.836	92.67		67.4227	609.102	387.143	386.058	430.728	330.969	441.459	392.959	104.041	114.443	352.489	450.092	325.784	471.152	248.402	211.513	110.083	688.269	137.772		250.774	637.776	260.231	211.633
	100	0	99	1				5	188.077	354.119	233.411	239.973	496.212	136.279	221.828	237.98	312.115	303.836	399.388	264.67	479.024	361.926	180.626	627.383		137.781	139.022	230.923	73.392	306.472	243.737	175.337	57.7336	310.622	75.7227	128.16	581.5	122.796	239.395	142.293	280.587	255.475	824.356	113.525		260.939	143.304	324.969	451.067
	99.1	0.9	100	0
								G	Cre Con															NTG ΔNLS																			Cre ΔNLS
D	TDP localized to astro	TDP not in astro	Astro positive for TDP	Astro without TDP				1	605.805	479.465	604.36	240.667	433.983	650.711	832.044	269.987	663.092	373.78	390.857	342.258	570.355	633.677		540.291	465.879	213.343	261.288	246.511	589.894	618.42	802.312	258.678	240.853	294.88	893.98	334.193	607.696	470.558	613.872	395.26	459.946		323.749	527.765	554.96	228.142	173.644	418.81	237.239
	98.4	1.6	99.5	0.5				2	382.723	479.499	180.472	560.27	392.391	282.371	597.615	576.443	341.228	394.316	266.861	551.887	491.481	342.432		221.625	364.846	483.653	213.203	172.649	423.796	583.31	426.829	303.512	433.425	197.498	308.129	260.368	79.4694	107.474	616.615	142.739	357.621		278.71	521.636	580.044	554.039	296.106	465.038	224.194
	98.9	1.1	100	0				3	163.182	115.141	481.545	521.818	381.319	272.805	234.211	192.514	227.256	336.805	539.564	554.599	257.951	187.898		122.983	220.536	342.657	185.054	269.673	419.159	253.232	66.5918	96.9584	547.861	183.478	103.985	229.494	82.9209	159.512	750.308	228.762	266.616		122.84	122.327	353.935	153.897	129.028	340.814	305.837
	98.5	1.5	100	0
	97.2	2.8	100	0
	99.3	0.7	98.5	1.5				K	Cre Con																	NTG - WT																				Cre - WT
	97.8	2.2	100	0				1	627.386	742.052	623.114	1076.12	967.768	893.993	576.688	938.698	793.624	714.617	988.302	727.693	983.296	719.055	735.367	931.07		793.1	860.389	834.028	630.573	602.194	648.279	841.723	1086.15	914.004	415.05	657.946	972.295	1097.92	554.616	1040.91	650.121	344.293	967.458	593.611		930.26	927.506	780.503	846.922
	95.8	4.2	96.8	3.2				2	985.213	691.754	650.458	547.528	1028.93	205.029	397.918	581.608	230.314	827.942	365.24	571.806	148.336	716.946	159.732	138.56		634.972	406.856	449.542	272.862	93.6799	534.5	479.361	354.074	347.267	338.001	504.257	928.827	493.606	287.161	341.24	449.804	252.789	1166.8	355.68		831.499	340.302	745.532	687.055
	96.3	3.7	100	0				3	729.315	258.875	639.331	528.903	920.54	252.849	719.9	414.142	496.623	172.289	566.946	520.813	302.474	773.666	425.801	287.219		315.934	366.618	530.888	68.616	94.6379	233.903	341.184	212.567	329.159	347.632	367.821	615.063	210.861	441.975	226.434	247.511	365.236	444.581	336.49		518.689	421.324	811.099	294.674
	99	1	100	0				4	654.305	609.058	616.312	515.409	547.887	333.864	557.057	293.905	386.415	164.424	557.776	328.91	386.148	465.12	346.836	92.67		163.924	575.89	116.498	176.165	328.026	422.055	186.863	207.318	345.296	140.327	516.118	329.978	229.912	107.964	696.336	102.933	323.786	410.51	96.8348		646.823	550.168	154.836	742.434
	98.7	1.3	100	0				5	188.077	354.119	233.411	239.973	496.212	136.279	221.828	237.98	312.115	303.836	399.388	264.67	479.024	361.926	180.626	627.383		291.361	204.183	197.806	54.7299	123.497	87.9184	175.499	230.239	205.861	280.398	345.728	125.719	170.409	254.372	125.194	516.152	182.822	121.943	213.147		177.337	582.168	166.03	300.599
	98.9	1.1	100	0
	92.3	7.7	98.9	1.1
								M	Cre Con													NTG - WT																			Cre - WT
								1	777.499	563.718	656.317	414.481	434.299	523.145	453.466	616.371	435.356	500.833	427.82	289.778		316.114	675.432	671.489	540.708	500.702	325.772	401.726	444.578	237.503	730.481	777.998	773.253	302.248	760.59	452.804	729.079	774.52	378.332		572.564	734.65	597.523	568.396	911.298	729.489	454.851	744.889	793.662
F	Cre Con target	Cre Con other	NTG ΔNLS target	NTG ΔNLS other	Cre ΔNLS target	Cre ΔNLS other		2	157.183	178.431	544.012	596.804	484.981	341.428	385.503	572.955	673.278	542.914	245.453	303.993		401.937	714.935	627.479	385.988	277.96	233.116	274.738	167.498	680.377	281.781	430.635	678.927	352.999	184.055	263.726	351.526	766.392	276.645		416.882	555.619	742.252	645.343	704.777	719.206	245.846	367.469	487.791
	24.44	11.8667	20.56	13.16	16.24	14.6		3	661.831	256.115	279.939	300.603	730.701	192.731	410.708	505.988	397.034	248.816	88.968	209.131		361.104	309.976	173.083	107.749	167.531	64.0905	100.824	178.377	351.778	321.789	243.506	513.874	109.209	164.543	216.49	284.401	492.815	323.19		516.355	573.419	492.918	157.15	352.546	330.481	385.265	150.07	235.061
	20.84	13.0133	18.48	13.68	15.8	14.7333
	15.2	14.9467	19.48	13.52	27.52	10.84
	9.56	16.64	25.52	11.4933	16.72	14.44
	20.44	13.1867	16.08	14.6533	18.16	13.96
	21.48	12.8533	12.8	15.7467	17.04	14.3333
	19.08	13.6533	18.84	13.72	13.52	15.5067
	30.72	9.77333	17.44	14.1733	18.12	13.9733
	21.4	12.8667	16.72	14.4267	24.44	11.8667
	12.36	15.7733	16.72	14.44	35.96	8.02667
	21.44	12.8133	15.64	14.7867	15.56	14.8267
	13.08	15.6533	20.96	13.0267	22.8	12.36
	20.8	13.08	19.32	13.5733	22.44	12.44
	25.6	11.4	28.24	10.6	16.48	14.52
	16.36	14.56	18.04	14	12.88	15.7067
	15.28	14.92	25.76	11.4267	19.36	13.56
			14.44	15.2	17.4	14.2133
			23.96	12.0267	13.24	15.6
			26.96	11.0133	35.48	8.18667
					16.72	14.44
					16.2	14.6133
					22.68	12.4533
					13.24	15.6
					22.96	12.36
H	Cre Con target	Cre Con other	NTG ΔNLS target	NTG ΔNLS other	Cre ΔNLS target	Cre ΔNLS other
	21	12.5067	16.52	14.5067	13.76	15.4
	19.04	13.5467	14.84	14.96	9	16.8533
	21.36	12.8933	18.32	13.88	7.88	17.3333
	14.04	15.28	23.04	12.2533	7.76	17.4267
	19.8	13.3333	19.32	13.3867	18.2	13.8933
	20.48	12.9733	13.04	15.64	16.04	14.48
	19.08	13.6	14.48	15.0533	18.96	13.56
	18.8	13.5467	14.88	14.96	16.44	14.0933
	15.28	14.72	19.4	13.5067	15.24	14.1867
	29.8	9.84	20.64	13.1333	11.28	16.0533
	20.8	12.8533	23.04	12.28	20.32	13
	10.12	16.4	16.84	14.2933	19.96	13.24
	25.56	11.4933	15.64	14.7333	19.08	13.5467
	17.76	14.0133	20.96	13.0267	6.6	17.68
			15.88	14.4533	10.88	16.1867
			26.12	11.24	16.44	14.3733
			25.8	11.4133	16.76	14.2267
					26.76	10.8533
J	Cre Con	NTG ΔNLS	Cre ΔNLS
	15.3936	17.1894	16.7977
	16.089	21.5	19.6563
	21.3682	15.0613	18.5222
	21.2059	22.4936	16.4085
	21.0156	23.0408	21.0434
	17.6205	22.1418	18.5007
	18.5866	18.6266	20.9741
	19.9239	21.1196	18.0626
	22.5776	22.5598	14.6827
	16.4211	21.6451	19.2888
	20.0206	18.7625	17.8697
	17.8299	23.0088	19.0335
	16.8539	19.6667	7.43305
	21.8791	19.6999	19.864
		17.903	20.888
		25.6626	15.1868
		18.8253	24.0248
		17.4567	19.5066
			17.4655
L	Cre Con target	Cre Con other	NTG WT target	NTG WT other	Cre WT target	Cre WT other
	24.44	11.8667	26.52	11.1733	19.36	13.4133
	20.84	13.0133	16.68	14.4533	19.96	13.36
	15.2	14.9467	17.6	14.0933	22.56	12.32
	20.44	13.1867	19.92	13.3467	14.16	15.2933
	21.48	12.8533	30.88	9.72	14.2	15.28
	19.08	13.6533	33.6	8.81333	19.28	13.5333
	30.72	9.77333	18.48	13.8533	33.6	8.68
	21.4	12.8667	12.8	15.7467	15.12	14.9733
	12.36	15.7733	27.04	11	31.96	9.32
	21.44	12.8133	21.24	12.8533	18.88	13.6933
	13.08	15.6533	18.04	13.96	17.24	14.2667
	20.8	13.08	17.72	14.1067	22.12	12.64
	25.6	11.4	24.52	11.84	15.56	14.76
	16.36	14.56	34.52	8.50667	13.24	15.5867
	15.28	14.92	35.76	8.09333	19.04	13.6533
			30.88	9.50667	13.6	15.1067
			27.52	10.84	17.36	14.12
			13.44	15.4533	12.8	14.76
			27.56	10.8267	22.6	12.48
					17.56	14.16
					14.76	15.0933
N	Cre Con target	Cre Con other	NTG WT target	NTG WT other	Cre WT target	Cre WT other
	14.44	15.0267	21.72	12.77	0	19.96
	26.96	10.9733	21.32	12.83	0	19.92
	23.6	12.1067	30.6	9.51	13.8	15.29
	13.72	15.4133	29.2	10.25	17.44	14.05
	19.44	13.5067	35.88	8	12.68	15.75
	16.2	14.48	15.36	14.68	19.92	13.21
	20.36	12.96	26.16	11.29	19.08	13.55
	15.64	14.8	24.16	11.92	14.64	15.13
	15.64	14.68	36.16	7.92	27	10.96
	20.96	12.9467	8.6	17.03	9.36	16.84
	32.04	9.22667	13.76	15.43	17.32	14.21
	26.64	11.0267	33.36	8.87	19.88	13.39
			25.92	11.23	10.04	16.57
			19.32	13.51	10.04	16.41
			29.24	10.03	29.32	10.12
			27.52	10.81	34.4	8.55
			15.12	14.95	34.76	8.43
			13.68	15.33
P	Cre Con	NTG WT	Cre WT
	16.5196	18.8849	15.4759
	16.2233	13.9083	18.1612
	18.5133	17.4316	12.4697
	19.2525	17.871	17.4141
	18.1137	15.2263	17.1188
	18.8115	16.0685	20.3603
	19.9305	17.008	13.2478
	22.0882	17.7278	17.5258
	16.5378	15.591	15.3311
	17.1301	13.0963	18.4376
	13.0182	18.5744	17.725
	13.4231	18.6156	19.2271
		16.5969	16.3311
		17.723	18.622
		15.6339	18.0912
		17.8293
		15.4947
		15.0035
[truncated: 20 more columns]

## Sheet: Fig 4
A		NTG	tTA	tetO	ΔNLS	Con	P301S			B
	Cxcl10	1	0.735445	0.904179	14.034	1	36.3107				NTG				tTA						tetO						ΔNLS
	Ccl2	1	1.5574	2.7462	8.53846	1	20.403			Cortex	0.45	1.25	1.3		0.29	1.65	1.52	1.95	1.3		7.6	1.03	0.01	2.54	0.1		3.5	3.53	1.74	2.95	4.16	4.36
	Cxcl9	1	2.19461	1.30037	7.35081	1	16.7071			Hippocampus	0.4	0.48	2.13		0.63	0.71	0.53	0.93	0.89		0.67	0.63	1.27	1.16	0.79		27.03	6.21	1.52	6.88	4.55	38.02
	Cxcl13	1	0.0464312	0.662145	4.04621	1	164.136			Striatum	1.51	0.47	1.02		0.12	0.07	1.19				0.41	0.27	0.16				0.28	1.18	0.83
	Tnf	1	1.98142	1.47849	2.94637	1	19.0855			Thalamus	1.23	1.35	0.41		0.98	0.78	2.26	0.96			1.61	0.89	0.67	0.61	0		4.53	2.79	1.4	1.78	2.83	3.21
	Cxcl11	1	1.19766	0.905408	2.92792	1	8.45551
	Casp4	1	2.13244	2.0091	2.64615	1	4.50806
	Bcl3	1	0.96566	0.521484	2.07133	1	14.1087			C
	Timp1	1	1.91157	1.30538	1.9369	1	16.9799				NTG				tTA						tetO						ΔNLS
	Icam1	1	1.14471	1.17236	1.8518	1	4.48369			Cortex	0.05	1.33	1.62		0.04	1.66	0.99	0.04	0.04		0.67	0.04	2.75	1.05	0.04		0.57	0.04	4.29	0.04	0.04	2.63
	Tlr4	1	1.05851	0.935698	1.72221	1	2.25468			Hippocampus	1.41	0.1	1.48		2	0.11	0.12	0.12			0.11	1.03	0.1	0.11			16.58	1.28	0.12	1.98	3.21	20.94
	Gbp2	1	1.11518	0.980896	1.64003	1	4.96788			Striatum	1.29	0.84	0.87		0.95	1.59					8.77	0.87	0.95				0.9	0.83	1.18
	Tlr2	1	1.2067	1.21676	1.59897	1	5.91421			Thalamus	1.14	0.97	0.89		1.13	1.03	5.4	2.14	0.92		1.01	2.11	0.71	0.75	7.62		1.3	1.08	0.75	0.95	1.06
	Emp1	1	0.955942	0.949978	1.57724	1	2.04418
	Vim	1	1.06491	1.04339	1.48844	1	6.39722
	H2-D1	1	1.11573	1.08278	1.44806	1	4.84081			F	NTG	tTA	tetO	ΔNLS		NTG	tTA	tetO	ΔNLS		NTG	tTA	tetO	ΔNLS
	Serping1	1	1.06024	1.10769	1.44197	1	2.84134				1.0516	1.3224	1.157	2.1858		1.1446	1.3966	1.2103	1.715		0.9307	0.785	0.753	1.2355
	C4b	1	0.969315	1.11126	1.43414	1	13.2421				0.8871	0.9649	1.0551	1.4992		0.8961	1.094	1.1258	1.5401		1.0998	0.8036	0.9904	1.1769
	Fbln5	1	1.23613	0.97677	1.24252	1	2.4243				1.0613	1.1165	1.1277	1.318		0.9594	0.9698	0.964	1.225		0.9695	1.0362	0.9191	1.0505
	Clec7a	1	0.91977	1.16044	1.28115	1	110.708					1.1409	0.9877	1.0563			0.9278	0.9925	0.9536			0.9573	1.0148	1.1232
	Itgax	1	0.664427	0.998399	1.38558	1	61.3113					1.1363	0.9997	1.2266				0.8841	1.4123				0.9623	1.61
	Ccl4	1	1.06931	0.735281	1.11912	1	52.0428							2.0415					1.8349
	Ccl3	1	1.20573	0.649329	0.926272	1	42.8042
	Il1rn	1	0.499327	0.247169	0.927362	1	32.9401
	C3	1	0.542172	0.957146	0.687445	1	24.5714			G	NTG	tTA	tetO	ΔNLS		NTG	tTA	tetO	ΔNLS
	Cd52	1	0.867862	0.890696	1.13377	1	10.6749				1.2742	1.1902	0.7638	4.0841		0.9862	0.9299	0.9904	3.2584
	Cd14	1	0.846996	0.847968	0.970397	1	7.36385				0.9867	0.8985	0.9688	2.0206		0.7344	1.1173	0.7389	2.0268
	Il1b	1	0.377366	0.27136	1.38145	1	7.12249				0.7391	0.885	1.1196	0.9286		1.2794	1.453	0.7336	0.883
	Gfap	1	1.15062	1.06279	1.25259	1	6.93267					1.2997	0.8287	1.2711			1.3479	0.7222	0.799
	Tyrobp	1	0.872869	0.931943	0.895877	1	6.38967					1.0351	0.964	2.1901			0.8476	0.9822	1.623
	C1qa	1	0.93374	0.983368	1.0693	1	6.22518							5.8898					2.7237
	Ggta1	1	1.1397	1.00275	1.30147	1	6.17756
	Trem2	1	0.887962	0.904786	0.959892	1	5.43597
	Cd68	1	0.944863	0.894269	0.961077	1	5.33407
	Cxcl3	1	0.371001	0.359243	0.800777	1	4.95068
	Itgb2	1	0.784881	0.912403	0.933259	1	4.92248
	Irf8	1	1.0749	0.975548	1.21462	1	4.4916
	Pycard	1	1.25981	1.13333	1.31428	1	3.98497
	Il1a	1	0.921184	0.665134	1.05087	1	3.87987
	H2-T23	1	1.04489	0.844552	1.23395	1	2.83806
	Grn	1	0.956844	0.85337	0.868211	1	2.76905
	Itgam	1	0.933894	0.920157	0.982948	1	2.58618
	Hmox1	1	0.970214	0.844478	1.0551	1	2.56379
	Cx3cr1	1	1.03108	0.987209	1.08202	1	2.38733
	Cd83	1	0.460066	0.765052	0.666844	1	2.3508
	Nlrp3	1	1.00051	0.983887	0.81181	1	2.27316
	Csf1	1	0.831186	0.955813	0.78292	1	2.27041
	Tnfrsf1b	1	1.07702	1.14528	1.32538	1	2.17508
	Aim2	1	0.883925	1.05361	1.08719	1	2.14114
	Clu	1	0.906106	0.971879	0.854755	1	2.05939
	Il33	1	0.895613	1.03798	0.845385	1	1.98988
	Casp1	1	1.20591	1.05888	1.30743	1	1.92558
	IL6	1	1.16159	0.800338	1.11825	1	1.88928
	Myd88	1	0.878325	0.94261	0.994777	1	1.76878
	Ctsb	1	1.03825	0.969609	1.06093	1	1.74713
	Nos2	1	1.27218	1.00893	1.25422	1	1.60709
	C4a	1	1.16571	0.993663	1.18852	1	1.46785
	Casp6	1	1.00093	1.0025	0.953203	1	1.43375
	Stat3	1	0.952697	0.96131	1.08289	1	1.27936
	Il18	1	1.09886	0.984078	0.768826	1	1.23509
	Egln3	1	1.05812	1.17183	1.27827	1	1.23155
	Nlrc4	1	0.449329	0.280394	0.601165	1	1.21101
	Amigo2	1	0.654162	0.821372	0.781997	1	1.13906
	Actb	1	1.01432	1.07583	1.07079	1	1.06404
	Gapdh	1	1.0277	1.008	0.94419	1	0.941111
	Gsk3b	1	0.958494	1.04182	1.00954	1	0.919996
	Nos1	1	1.18639	1.06799	1.15012	1	0.863904
	Il1r1	1	0.851346	0.838572	0.870333	1	0.856698
	Nlrp12	1	1.09316	0.504061	1.05166	1	0.180156
	Nlrp1a	1	0.994698	0.798341	0.885809	1	0.0526797

## Sheet: Fig 5
B	NTG (human)	ΔNLS (human)	NTG (total)	ΔNLS (total)			C	NTG											ΔNLS
	1.95	87.46	1.33	1.46			Ddx58/RIG-I	1.0154	0.971979	0.901931	1.12882	0.981871							1.3899	1.32759	1.25265	1.24595	1.68931	1.2205
	1.64	96.77	1.18	1.71			Ifih1/MDA5	1.03	1.09	1.05	1	0.83	1.17184	1.03304	0.818958	1.11035	0.865819		1.27	1.19	1.26	1.4	1.69	1.54	1.70623	1.51703	1.33403	1.2497	1.49808	1.32191
	1.17	109.17	1.18	1.81			Eif2ak2/PKR	1.17001	0.89765	0.96322	0.983982	0.985135							1.55139	1.45215	1.19491	1.16883	1.29001	1.08366
	1.08	120.2	0.96	1.74
	0.16	117.6	0.79	1.97
	0.01	109.29	0.55	1.68			D	NTG						ΔNLS
							Irf8	1.22	1.23	0.41	0.48	1.65		1.91	1.31	1.74	2.3	2.03	2.57
							Rsad2/Viperin	1.23	0.83	0.84	0.83	1.27		1.36	1.24	1.43	1.55	1.32	1.53
E	NTG	ΔNLS					Tlr2	1.3	0.98	0.7	0.88	1.14		1.66	1.22	1.54	1.76	1.95	2.15
	139.653	430.06					Ifnb1-Alt	0.222349	1.80383	1.43905	0.691542	0.843229		2.33054	1.45523	3.21395	1.05372	2.71449	2.93725
	168.049	393.921					Ifng-Alt	0.621618	0.329981	1.40499	0.914417	1.72899		2.55202	1.46787	3.01591	1.1175	4.02963	4.24189
	129.328	353.909
	135.781	362.944
	259.688	455.874					N	8DIV-0-NTG	8DIV-2-NTG	8DIV-0-TG	8DIV-2-TG	12DIV-0-NTG	12DIV-2-NTG	12DIV-0-TG	12DIV-2-TG
		177.084						1.11	0.88	1.63	0.93	0.69	0.86	2.73	0.33
		160.305						0.99	0.94	1.57	0.67	1.33	1.46	3.82	0.68
								0.9	0.95	1.42	0.64	1.06	1.25	1.67	0.81
									0.81	1.12	0.72	0.82	1.09	2.14	0.65
F	NTG	ΔNLS										1.1	1.23	0.9	0.69
	72.2636	102.186												0.86	0.56
	72.186	115.597												0.7	0.42
	81.7209	101.256												1.47	0.34
	73.1938	92.2636												1.49
														1.85
G	NTG	ΔNLS
	1.0038	1.19893					O	NTG							ΔNLS
	1.02669	1.12608						pNFkB			pSTAT3				pNFkB			pSTAT3
	0.969508	1.63442						0 DOX	1 DOX	2 DOX	0 DOX	1 DOX	2 DOX		0 DOX	1 DOX	2 DOX	0 DOX	1 DOX	2 DOX
	0.939279	1.47919						1	0.74	0.6	1.03	1.03	0.98		1.69	0.76	0.89	1.79	1.8	1.08
	0.916833	1.34399						1.28	0.88	0.81	0.95	1.03	1.07		1.25	0.75	0.98	2.13	1.86	1.14
	0.939279	1.43411						0.72	0.69	0.81	1.03	0.92	1.01		1.56	0.74	0.86	1.87	1.28	0.94
	0.894391	1.98748													1.55	0.84	1.27	2.35	1.12	0.85
	1.31022	1.40031													1.72			1.69
		0.804664
		0.849519
		0.827089
I	NTG	ΔNLS
	1.176	6.764
	1.084	4.327
	0.924	4.557
	0.892	5.082
	0.924
J	NTG / Veh	ΔNLS / Veh	ΔNLS / Stattic	ΔNLS / SN50
	1.32464	1.81548	0.34789	1.34341
	1.16988	1.1486	0.448171	1.30651
	0.878952	1.17169	0.501954	1.84624
	0.756535	1.50471	0.398368	1.27308
	0.869988	1.38976		1.55235
	1.24623	1.98881		1.35111
	1.00335	1.33212		0.98484
	0.750418	1.94726		1.44092
		1.07338		0.915253
		1.35896		1.37475
		2.76498		1.10111
K	NTG / Veh	ΔNLS / Veh	ΔNLS / Stattic	ΔNLS / SN50
	0.735704	9.59141	1.36084	3.1332
	1.01033	3.3997	0.609988	3.99249
	0.960845	0.789654	0.877944	0.732809
	0.608577	3.12768	0.895412	2.20176
	0.886746	5.9994		1.14853
	1.4196	7.27839		1.744
	1.3782	1.81388		2.3268
		3.76517		1.51735
		0.640001		0.733689
		1.30324		5.14717
		5.57369
L	NTG	DOX
	236.77	1.11
	163.08	1.35
	144.92	1.23
	156.77	0.32
	175.68
M	NTG	DOX
	2.86	0.82
	2.08	0.96
	1.88	1.17
	2.19	1.06
	2.33

## Sheet: Fig 6
A		NTG													ΔNLS
	Control	2.38	0.51	4.45	0.41	0.45	1.44	0.27	1.23	0.71	0.13	0.08			0.04	1.72	0.32	0.08	0.19	0.01	0.02	0.04	0.51	0.34	0.03	0.43
	VSV	6.18769e+07	3.48558e+07	4.21727e+07	6.27765e+07	4.13995e+07	4.11527e+07								1.26245e+08	1.013e+08	8.26678e+07	1.14901e+08	8.93553e+07	6.57768e+07
	VSV / pI:C	1.8844e+06	2.00739e+06	1.22422e+06	1.4825e+06	1.3774e+06	1.34843e+06								3.99701e+06	4.25354e+06	3.13065e+06	3.0516e+06	2.96698e+06	2.73556e+06
B	WT-10	TDP-10	WT-0	TDP-0	WT-100	TDP-100	WT-1000	TDP-1000
	4.52342	7.61381	1.63226	1.28275	9.70508	9.52548	37.2327	10.6397
	2.68427	7.30681	1.34	1.5112	5.90572	10.9743	21.6116	23.8068
	4.65418	7.31966	1.13416	1.31856	4.32237	8.35422	21.7956	19.7217
	2.76647	7.55427	1.39525	1.36459	4.09767	10.5475	26.1604	60.4235
	7.08099	5.02277	1.12013	1.27878	9.36569	10.4629	15.1696	38.559
C	NTG 24h	ΔNLS 24h	NTG 72h	ΔNLS 72h
	0.99	0.64	12.01	6186.36
	0.95	0.74	17.38	8073.29
	1.06	0.51	18.38	13220.9
E		NTG										ΔNLS
	24h	0	0	0	100000	0	200000	1000000	0	0		0	0	10000000	1000000	0	0	0	0	0
	48h	30000000	30000000	10000000	20000000	20000000	20000000					50000000	40000000	60000000	20000000	100000000	100000000
	72h	40000000	50000000	50000000								200000000	90000000	100000000	300000000	100000000	100000000

## Sheet: Fig 7
A	NTG				tTA						tetO						ΔNLS
Cortex	1.19	0.92	0.89		0.98	1.11	0.88	0.89			1.27	1.05	0.85	0.97			1.01	1.05	0.94	1.02	0.86
Hippocampus	0.91	0.89	1.2		11.27	12	1.02	0.94			0.98	0.91	0.89	0.94			41.27	36.37	22.4	0.85	0.92	62.71
Striatum	1.29	0.84	0.87		1.82	0.95	1.05				0.9	0.87	0.95				0.9	4.23	1.18
Thalamus	1.3	0.81	0.89		2.43	0.72	0.51	0.87	0.89		0.7	0.55	0.5	0.52	1.79		0.91	2.46	1.8	1.08	0.66	1.19
B	NTG	ΔNLS
	1.00633	1.18866
	1.02831	1.46452
	0.965357	1.19103
D	NTG				ΔNLS
NeuN	28.3889	37.2	49.5789		55.3846	28.6471	18.44
Other	7.8	8.57143	7.6		7.71429	1	1.14286
F	tetO	tTA	ΔNLS
	0.064	0.105	0.103
	0.079	0.072	0.069
	0.051	0.038	0.097
	0.065	0.098	0.106
	0.044	0.072	0.092
	0.068	0.057	0.17
	0.059	0.026	0.173
	0.048	0.066	0.1
	0.055		0.143
			0.171
			0.084
G	tetO	tTA	ΔNLS
	0.282	0.258	0.214
	0.234	0.232	0.166
	0.234	0.241	0.209
	0.154	0.109	0.197
	0.124	0.125	0.206
	0.136	0.059	0.127
	0.142	0.116	0.145
	0.125	0.137	0.258
	0.165	0.152	0.286
			0.221
			0.122
			0.126
			0.159
H	tetO	tTA	ΔNLS
	0.257	0.239	0.102
	0.254	0.156	0.157
	0.219	0.222	0.299
	0.169	0.325	0.236
	0.137	0.257	0.156
	0.136	0.309	0.215
	0.166	0.164	0.129
	0.203	0.135	0.41
	0.11	0.13	0.316
			0.289
			0.239
			0.289
			0.226

## Sheet: Fig 8
A		Control															AAV-CXCR3
	Vehicle	1.52	2.45	1.73	1.28	1.93	1.79	1.13	2.08	1.52481	1.74566	2.88908	3.21157	1.33386	4.32106		0.3	1.65	1.15	1.44	1.56	1.36	1.07	2.18998	1.98245	3.52699	3.76829	2.28531
	CXCL11	2.23	1.17	1.85	1.72	1.67	0.83	0.89	3.73961	1.59055	4.6837	3.70245	2.2486				0.24	0.58	0.35	0.51	0.76	0.34	0.844078	0.600585	0.566973	0.177542	0.055476
B		Control															AAV-CXCR3
	Vehicle	1.18	1.74	0.76	0.4	0.87	1.06	1.31	1.45	1.28	0.71	0.76	0.55	0.89	1.05		1.18	0.48	1.3	0.48	1.34	1.21	0.94	0.92	0.68	1.11	0.7	1.07	1.58
	CXCL11	2.71	1.19	2.06	0.59	1.68	1.15	0.72	0.44	1.02	0.92	0.75	0.61	0.6			2.73	2.92	1.46	1.7	4.33	4.53	1.51	1.29	0.98	6.43	1.43	2.66	2.42	1.49
C	AREA:	Control															AAV-CXCR3
	Vehicle	1.09	1.03	0.74	1.52	1.24	0.88	0.32	0.39	0.17	1.75	1.58	1.28				0.2	0.7	0.73	0.93	0.97	1.58	0.32	0.22	0.61	0.61	1.05	1.65
	CXCL11	1.25	0.76	1.05	1.53	0.2	0.31	1	1.2								0.26	2.49	2.89	3.61	0.4	1.4	2.3	5.2
	COUNTS:	Control															AAV-CXCR3
	Vehicle	1.03	0.95	0.82	1.54	1.25	0.85	0.41	0.45	0.22	1.56	1.54	1.38				0.24	0.73	0.77	0.95	1.09	1.57	0.34	0.24	0.72	0.66	1.22	1.43
	CXCL11	1.18	0.87	1.1	1.56	0.26	0.39	0.99	1.3								0.29	1.92	2.32	2.84	0.41	1.25	2.01	3.61
E	tetO	tTA	ΔNLS			G
	1.04364	1.73534	1.61118				Stimulus (mA)	Control																													ΔNLS
	1.46095	1.70656	1.14227				0.0025	0.04695	0.071526	0.038343	0.049013	0.032124	0.039673	0.002394	0.163487	0.041346	0.03373	0.124845	0.077681	0.059983	0.116984	0.063809	0.051084	0.057287	0.019011	0.084287	0.068301	0.065854	0.052232	0.022487	0.064426	0.05188	0.047164	0.027248	0.041615		0.026487	0.091553	0.133808	0.066121	0.03023	0.025099	0.167847	0.039908	0.049093	0.063215	0.067926	0.12207	0.087391
	0.771588	1.38478	1.89897				0.005	0.0616	0.131113	0.057514	0.062087	0.040531	0.033292	0.033835	0.063809	0.031486	0.035712	0.130547	0.12392	0.103178	0.053406	0.060232	0.042065	0.056025	0.040181	0.07165	0.03843	0.119527	0.079346	0.085239	0.037784	0.10554	0.050512	0.069358			0.061989	0.034679	0.198364	0.034679	0.042473	0.142415	0.030182	0.030518	0.074114	0.12207	0.079019	0.039493	0.067971
	1.03979	0.481442	1.1744				0.015	0.077278	0.056569	0.03851	0.10435	0.045422	0.07088	0.018311	0.074768	0.015614	0.082082	0.159854	0.017952	0.101024	0.095912	0.091553	0.06485	0.086604	0.088646	0.145545	0.074715	0.031083	0.076294	0.066121	0.053592	0.082693	0.050615	0.027388	0.101725		0.024611	0.046711	0.133646	0.063409	0.151805	0.055741	0.152588	0.131516	0.146048	0.10138	0.112433	0.097867	0.079068
	0.880506	1.4576	1.15194				0.025	0.095778	0.094604	0.061035	0.090166	0.05455	0.057313	0.056675	0.052398	0.10395	0.186012	0.163203	0.137329	0.164456	0.074841	0.038596	0.053406	0.019215	0.096639	0.120163	0.13079	0.09936	0.123201	0.038549	0.075531	0.052157	0.071208	0.185013			0.039155	0.07912	0.250244	0.124845	0.086066	0.220744	0.068132	0.11848	0.150459	0.108719	0.115854	0.036875	0.106812
	1.15206	1.27289	2.70046				0.035	0.167847	0.127302	0.140022	0.079155	0.087805	0.046239	0.03973	0.152588	0.050237	0.095622	0.137329	0.097769	0.143433	0.160217	0.213623	0.076633	0.098528	0.043945	0.078474	0.049997	0.02214	0.128384	0.223796	0.241089	0.055949	0.073433	0.083076	0.16276		0.047253	0.068078	0.295003	0.209384	0.120296	0.257087	0.089495	0.161743	0.19173	0.091553	0.155029	0.053855	0.258226
	0.901853	1.09164	3.05699				0.055	0.22143	0.131358	0.112915	0.115531	0.121495	0.101397	0.050584	0.106812	0.059861	0.216064	0.127722	0.129494	0.16276	0.25177	0.181779	0.059727	0.098513	0.061035	0.136432	0.090705	0.12207	0.100841	0.255585	0.049666	0.072826	0.085013	0.065244	0.123766		0.065613	0.08138	0.299627	0.148519	0.281549	0.104877	0.169118	0.305825	0.086167	0.142878	-0.00352	0.18692	0.077771
	0.631292	0.615791	1.7243				0.075	0.242753	0.16276	0.150146	0.153975	0.128174	0.055695	0.051226	0.064426	0.092824	0.141973	0.231425	0.206581	0.212639	0.216064	0.114672	0.08531	0.074863	0.106812	0.143612	0.12207	0.156178	0.109185	0.174522	0.10265	0.091553	0.100272	0.054562	0.186157		0.030987	0.136155	0.427246	0.340053	0.209351	0.332424	0.104229	0.274658	0.332642	0.150982	0.303904	0.032598	0.233043
	1.11832	0.845283	2.05825				0.095	0.367083	0.090808	0.169542	0.165304	0.109772	0.099428	0.044346	0.219727	0.049046	0.126194	0.229608	0.12953	0.243156	0.272004	0.165304	0.084643	0.125048	0.061035	0.154194	0.086975	0.061035	0.131516	0.278727	0.077468	0.048319	0.115531	0.087193	0.234604		0.085195	0.057055	0.396728	0.334869	0.235504	0.348605	0.146744	0.327216	0.478472	0.145652	0.418769	0.097101	0.201997
			2.72948
			2.03009
						H	Interval (ms)
							20	1.58	1.57	0.86	1.01	1.57	1.54	1.58	1.26	1.79	2.41	1.71	1.62	1.65	1.17	1.12	1.44	2.01	0.5	1.12	2.51	2.39	1.54412	1.58207	1.26093	1.78547	2.40621	1.71281	1.62206	1.29962	1.34146	1.81818	1.46911	1.81504	1.44068				0.67	0.49	0.7	0.4	0.9
F	tetO	tTA	ΔNLS				50	1.65	2.36	1.99	0.24	1.71	2.72	1.01	0.92	1.65	1.2	1.45	1.24	2.22	1.35	1.3	0.54	1.2	0.3	0.83	0.72	0.46	2.05	2.72266	1.00571	0.918803	1.64667	1.2012	1.44706	1.24167	2.2212	1.64064	1.67788	1.34626	0.547988	1.57778	1.99219		0.76	0.52	1.02	0.47	1.04
	0.99	1.37	1.31				100	1.17	0.88	1.19	1.62	2.06	1.16	1.25	1.76	1.47	1.41	1.26	1.23	1.79	0.92	0.59	0.53	0.6	0.85	0.92	1.09	1.91	1.15695	1.24548	1.76371	1.46655	1.40832	1.25743	1.22899	1.28806	0.365079	0.274554	1.88696	1.55	0.927371	0.46398			0.86	0.78	0.39	1.49	1.25
	1.11	1.22	1.05				150	1.18	2.06	1.98	1	1.55	1.64	1.13	2.1	1.74	1.03	0.85	1.13	1.62	0.99	0.99	1.83	0.48	0.71	0.73	0.71	1.17	1.64423	1.13011	2.09966	1.73949	1.03258	0.852071	1.13074	1.62291	1.63848	1.10821	0.555523	0.90334	0.409855	1.60983	0.694444		0.67	0.96	1.32	0.65	1.4
	0.8	1.31	1.65				200	0.97	1.11	1.05	0.59	1.23	2.27	0.92	0.51	1.16	1.8	1.5	1.19	2.04	1.39	0.81	0.57	2.1	1.03	0.73	0.6	0.63	1.84	2.27381	0.924917	0.512892	1.15517	1.80303	1.5	1.19491	2.04013	0.963753	0.608725	1.38791	0.751786	0.507937	0.70297		0.79	1.42	0.68	0.26	1.53
	1.09	0.7	1.21				250	1.16	0.84	0.88	0.7	1.19	1.78	1.22	1.09	0.81	1.07	0.55	1.07	2.29	0.71	0.39	2.2	0.73	0.61	0.75	1.06	0.79	1.78124	1.21584	1.08689	0.807065	1.06845	0.547748	1.0665	2.2931	0.779748	0.444429	0.52973	0.844444	1.45238	1.00581	1.46485		0.78	2.82	2.19	0.47	1.15
	0.89	1.34	1.31				300	1.26	0.59	1.91	0.85	1.54	0.75	1.61	0.43	1.18	0.37	1.73	0.86	1.26	0.96	0.95	2	0.65	0.69	0.76	1.5	0.71	1.53536	0.749838	1.61288	0.425085	1.17987	0.365566	1.72671	0.857143	1.45965	0.958621	1.07433	1.14851	1.66022				0.77	1.74	1.39	0.13	0.98
	1.18	1.24	2.03
	0.97	1.22	2.55
	0.84	0.71	1.37			I	Con	ΔNLS		J	Con	ΔNLS		K	Con	tdTomato	ΔNLS		L	Con	ΔNLS
	1.14	0.94	1.74				0.098484	0.145185			0.14853	0.139139			0.358846	0.75	2.60304			0.37	0.22
			2.29				0.107057	0.13759			0.129646	0.139362			0.756406	0.76	1.10372			0.46	0.26
			2.18				0.103841	0.134901			0.110855	0.133367			0.74688	1.28	4.60632			0.28	0.29
							0.102809	0.139945			0.119644	0.133867			0.14975	1.9	0.68698			0.3	0.26
							0.103568	0.133205			0.107505	0.117491			0.133444	1.13	3.35557			0.45	0.27
							0.112593	0.124014			0.110834	0.125405			0.81198		3.15			0.34	0.17
							0.11111	0.141653			0.131644	0.128554			0.569052		3.14			0.44	0.14
															1.05291		2.78			0.61	0.17
															0.173045		6.01			0.57
															1.35		5.18			0.4
															0.75					0.3
															0.71
															2.13
[truncated: 19 more columns]

## Sheet: Fig 9
C	Con/CXCR3-WT																					Con/CXCR3-KO																				ΔNLS/CXCR3-WT
1	905.879	813.48	569.922	647.763	1038.92	433.923	429.166	409.824	830.796	836.382	802.776	899.739	951.977	873.516	600.317	472.457	1091.39	1047.06	670.021	832.647		835.399	674.002	711.537	553.967	516.679	268.571	840.58	872.635	809.998	791.312	699.734	499.732	441.098	589.835	836.218	714.646	950.436	878.16	643.871		622.319	814.63	874.533	626.329	916.523	640.548	600.678	660.492
2	521.762	642.338	786.777	341.478	822.034	748.168	1016.86	545.251	469.852	1110.26	790.493	471.675	66.7408	407.087	651.268	616.902	793.371	569.261	330.705	515.35		435.958	224.763	806.518	331.232	617.532	480.692	647.432	112.224	360.197	729.495	541.864	416.408	112.704	474.659	538.795	547.198	765.224	440.609	487.618		769.027	998.691	977.047	678.314	131.017	863.401	593.751	252.943
3	368.252	87.3769	272.595	281.163	760.487	704.29	106.161	216.445	1028.4	211.878	700.839	132.268	535.913	497.853	150.327	849.974	154.55	222.125	385.337	536.953		258.083	287.462	197.037	776.056	677.298	229.409	314.945	260.397	170.181	463.344	159.802	387.292	548.764	212.372	407.635	293.151	281.201	201.638	189.097		708.423	772.562	626.817	727.477	705.057	841.365	372.161	229.805
4	133.971	161.078	649.593	202.71	433.247	482.25	107.286	487.574	458.443	616.882	405.294	244.835	137.425	403.421	145.984	642.579	306.346	122.5	177.791	361.385		123.026	194.944	453.349	398.405	303.265	180.53	326.994	561.08	287.753	553.677	117.954	389.69	382.228	145.349	352.096	150.522	445.038	200.594	349.173		729.472	835.216	731.296	673.46	410.257	653.878	212.823	327.633
5	282.755	837.379	482.103	78.3684	100.521	317.677	218.296	512.027	88.7225	517.631	502.765	268.697	70.7259	351.147	686.901	109.146	145.018	101.224	231.784	200.9		129.552	223.696	265.545	342.65	299.103	186.8	376.78	82.9875	229.268	367.387	106.462	565.166	184.443	98.2789	522.901	216.085	216.605	138.616	96.3801		731.549	769.518	291.735	755.878	86.4918	593.274	257.901	469.294
D	Con/WT target	Con/WT other	ΔNLS/WT target	ΔNLS/WT other	Con/KO target	Con/KO other	ΔNLS/KO target	ΔNLS/KO other
	28.28	10.5467	14.24	15.2667	19.72	13.4133	25.48	11.4933
	15.32	14.9067	13.52	15.5067	26.88	10.9467	15.12	14.96
	13	15.68	17.16	14.2	19.48	13.4933	28.8	10.4133
	22.92	12.32	10.88	16.3867	21.44	12.8	20.44	13.2
	32.24	9.26667	14.68	15.12	22.12	12.64	14.44	15.1733
	21.12	12.9733	19.56	13.4933	23.4	12.1467	16.56	14.4667
	28.04	10.6667	24.64	11.76	23.04	12.3333	25.56	11.4933
	17.88	14.0133	11.88	16.0533	31.96	9.33333	13.28	15.5467
	17.8	14.08	15.68	14.7867	20.48	13.16	26.32	10.9867
	10.6	16.48	15.08	14.9867	22.76	12.4267	14.16	15.2933
	18.36	13.7467	10	16.68	22.16	12.6	15.12	14.96
	18.88	13.68	18.24	13.9333	22.92	12.3733	26.68	11.12
	29.04	10.2533	13.04	15.6667	15.28	14.88	26.88	10.8533
	20.56	13.16	18.72	13.5333	28.8	10.4133	24.48	11.8533
	19.84	13.3733	14.52	15.1733	24.6	11.8133	27.56	10.8267
	17.48	14.1867	13.64	15.44	21.8	12.4933	18.12	13.9733
	27.8	10.7467	25.36	11.52	24.88	11.7067	16.44	14.5333
	26.56	11.12	24.36	11.8933
	22.24	12.5867	21	13.0133
	22.8	12.3067
E	Con/WT target	Con/WT other	ΔNLS/WT target	ΔNLS/WT other	Con/KO target	Con/KO other	ΔNLS/KO target	ΔNLS/KO other
	4	1.33333	1	0.666667	3	1.33333	1	2
	1	0.666667	1	0.333333	3	1	0	0.333333
	1	1.66667	3	1.66667	2	1.66667	4	0.666667
	1	3	1	0	2	1	1	1
	4	0.666667	3	1.66667	5	1.66667	0	0.333333
	0	0.666667	1	0.333333	2	0.666667	3	1.66667
	7	1.33333	1	2.33333	6	1	4	1
	5	1.33333	1	2	6	2	2	2.66667
	3	0.666667	1	2	1	2.33333	2	1
	1	2	0	1.66667	6	1.33333	2	0.333333
	1	0.666667	0	2	3	1.33333	0	0
	3	3	2	1	2	1.66667	2	0.666667
	8	1.33333	0	0	3	2.33333	2	0.333333
	3	1.33333	3	1	5	0.666667	4	1.33333
	4	1.66667	0	1	1	2	4	0.666667
	1	0.666667	0	2.66667	3	2.33333	1	2
	3	1.66667	4	1.33333	5	2.66667	1	1.33333
	5	1.33333	4	0.666667
	5	2	1	0.666667
	4	3
G	Con/WT	ΔNLS/WT	Con/KO	ΔNLS/KO
	19.8096	15.0485	22.3554	19.1353
	20.0667	21.2957	22.1827	19.3308
	16.2161	20.6477	18.196	18.9916
	20.839	14.6863	17.9674	21.0212
	15.7001	21.8043	19.0695	18.0049
	16.1377	14.6422	18.7093	20.8506
	18.5845	18.23	17.4694	19.6601
	18.7186	20.7058	18.0483	23.1073
	19.33	22.4013	18.2696	20.3955
	21.5162	23.4422	19.582	21.812
	18.0524	20.6197	20.5848	13.6899
	19.988	11.6742	20.7572	17.9492
	19.3858	12.0153	17.5087	17.4925
	17.9757	22.126	18.8745	21.4565
	20.1923	21.577	19.0894	22.4425
	17.7971	26.2603	20.6152	21.8476
	22.1601	21.6987	21.1628	16.2252
	18.6841	17.3994
	21.9456	22.2317
	21.5514
[truncated: 27 more columns]
