# Supplementary material for: Astrocytic TDP-43 dysregulation impairs memory by modulating antiviral pathways and interferon-inducible chemokines
Source: Sci Adv. 2023 Apr 19;9(16):eade1282. doi: 10.1126/sciadv.ade1282 (PMC10115456; doi:10.1126/sciadv.ade1282)
Supplement: Supplementary file 3 — Extended Data for the Supplementary Figures [file sciadv.ade1282_extended_data_for_the_supplementary_figures.zip]

Archive with 1 entries (1 files):
- ade1282_Extended Data for the Supplementary Figures.xlsx
