# Supplementary material for: Astrocytic TDP-43 dysregulation impairs memory by modulating antiviral pathways and interferon-inducible chemokines
Source: Sci Adv. 2023 Apr 19;9(16):eade1282. doi: 10.1126/sciadv.ade1282 (PMC10115456; doi:10.1126/sciadv.ade1282)
Supplement: Supplementary file 3 — Extended Data for the Supplementary Figures [file sciadv.ade1282_extended_data_for_the_supplementary_figures.zip › ade1282_Extended Data for the Supplementary Figures.xlsx]

## Sheet: Fig S1
E	HP-NTG	CTX-ΔNLS	HP-ΔNLS	THL-ΔNLS	STR-ΔNLS
	1	54.98	64.56	43.81	5.29
		12.97	9.18	14.91	36.43
		36.58	17.68	19.99	6.48
		30.56	25.67	36.31	18.53
			23.72

## Sheet: Fig S2
A	NTG																	tetO																tTA
AM1	553	632	557	946	709	260	634	332	278	195	439	305	671	374	466	124		594	681	610	726	201	566	400	719	412	592	651	820	433	366	256		492	333	515	466	636	958	709	216	773	662	397	498	399	307	532
PM1	492	573	355	661	586	350	434	319	286	209	365	309	565	403	310	62		358	446	504	767	300	606	295	628	254	374	420	434	361	332	198		409	304	390	215	436	597	615	169	277	482	284	277	390	201	342
AM2	346	528	402	663	573	366	406	325	130	221	524	348	575	365	490	94		393	424	496	799	311	686	346	364	213	529	311	372	168	195	113		421	247	352	322	405	563	686	280	364	481	228	52	268	221	387
PM2	207	425	401	614	516	81	333	199	211	78	452	332	537	371	420	151		287	477	426	638	223	485	425	301	283	514	353	176	362	63	199		271	166	152	292	406	527	581	248	230	462	275	325	234	194	346
Day 14	234	591	286	588	366	357	333	299	416	397	774	477	479	420	457	134		506	228	508	770	297	714	303	216	243	465	555	625	273	62	183		495	248	266	311	431	592	443	223	362	561	267	157	215	243	429
B	NTG																	tetO																tTA
AM1	20	15	16	42	42	5	25	13	10	2	28	7	27	13	23	0		18	32	32	51	3	13	21	30	5	29	14	44	15	16	15		20	6	10	20	16	43	38	5	22	47	7	12	18	5	45
PM1	18	14	8	25	24	5	18	14	6	3	16	2	24	20	7	0		6	20	34	57	17	24	26	20	7	19	17	21	26	9	6		19	4	11	7	14	25	35	9	6	20	9	2	17	1	28
AM2	14	18	14	31	44	13	13	18	3	8	27	6	20	22	32	1		10	29	29	85	13	29	26	3	5	28	12	15	5	15	1		18	8	11	10	14	35	44	5	19	21	7	1	10	2	27
PM2	2	13	12	35	23	2	7	7	7	2	25	7	16	15	12	0		7	26	21	69	9	12	32	7	9	27	10	5	16	4	10		14	3	4	7	11	19	43	9	6	20	15	7	14	1	25
Day 14	4	12	7	15	10	13	4	18	19	13	36	3	11	13	15	5		20	0	21	65	16	18	35	3	2	19	18	35	11	4	5		14	6	9	9	12	20	26	5	8	21	8	1	10	1	28
C	NTG														tetO															tTA													ΔNLS
1	3	2	10	5	1	3	4	1	1	4	10	8	2		2	4	1	1	1	1	2	2	3	2	3	3	5	3		4	1	1	1	4	2	1	3	2	13	2	26		5	3	1	6	11	6	1
2	4	1	9	1	6	9	2	4	2	3	2	4	2		2	3	6	7	2	4	6	1	3	1	2	3	2	3		1	2	5	2	2	3	4	6	12	4	1	3		4	4	2	1	6	8	4
3	6	1	4	2	13	2	1	3	3	2	4	3	19		1	4	4	1	5	5	3	2	3	1	3	2	6	1		2	4	6	2	3	2	1	5	1	2	2	3		4	1	1	5	8	1	1
E	NTG															tetO													tTA																ΔNLS
1	45.5	19.4	26.2	43.8	40.8	66.7	42	9.6	31.8	75.5	17.1	44.8	8.2	45.2		64.1	59	65.3	79.5	54.9	38.2	21.1	60.8	31.7	39.2	50.6	9.3		28.5	50.1	32.5	25.3	73.6	23	35.2	18.7	68.6	42	42.9	20.9	32.2	41.6	57.9		71	17.5	61.7	84.8	63.9
2	47.5	14.3	37.3	34	34.9	38.5	64.7	29.9	40.5	57.7	19.8	70.2	12.5	59.6		69.5	89	55	78.5	76.1	55.1	26.3	74.6	36.7	85.1	58.7	11.4		49	73.7	25.2	21.6	73.4	26	35.5	14.2	63.9	51.4	38.5	33.4	45.4	50.2	66.4		80.8	29.6	76.6	84.2	54.9
3	51.7	15.7	36	41.6	34.3	51	54.3	31.8	49	70.7	22.2	67.5	11.6	70		54.9	75.2	68.6	94.3	56.3	49.9	25.5	94.9	52.6	67.7	68.2	6.8		40.1	70.2	28.9	17.7	67.5	30.5	45.5	26	67.3	47	40.6	38.7	69.6	51.1	93.8		91.7	43	70.2	103.3	54.8
H	NTG															tetO													tTA															ΔNLS
1	50	15	15	11	3	8	60	34	28	20	10	23	55	6		20	60	40	19	9	20	23	18	24	23	40	35		16	90	36	19	120	120	4	2	9	3	15	27	34	34		50	9	7	15	12	3
2	47	21	22	70	31	60	55	31	11	13	33	21	46	33		10	20	60	40	6	9	20	48	26	14	22	24		102	30	60	19	43	65	9	77	39	9	33	26	22	37		120	23	4	1	18	9
3	5	15	9	80	37	30	40	30	10	40	27	19	39	37		20	120	10	30	12	10	29	19	20	14	6	24		60	50	44	10	43	66	24	37	18	22	21	15	30	40		20	43	1	1	9	19
D	NTG	tetO	tTA	ΔNLS						O	Months	NTG	tetO	tTA	ΔNLS
	4.33333	1.66667	2.33333	4.33333							17	1
	1.33333	3.66667	2.33333	2.66667							17	1
	7.66667	9.66667	4	1.33333							18	1
	2.66667	4	8	4							18		1
	9.66667	1.33333	2.66667	8.33333							19			1
	8.33333	3.33333	2.66667	11							20	1
	2.66667	4	2.33333	2							20		1
	2	1.66667	3.33333	1.33333							20				1
	2	3	5	9							21	1
	3.33333	1.33333	6.33333	3.66667							21		1
	4.66667	2.66667	1.66667	8.33333							21				1
	5.33333	2.66667	10.6667	9							21				1
	2.33333	4.33333		2.66667							22	1
		2.33333		6.33333							22	1
											22		1
F	NTG: Stranger1	NTG: Empty cup	tetO: Stranger1	tetO: Empty cup	tTA: Stranger1	tTA: Empty cup	ΔNLS: Stranger1	ΔNLS: Empty cup			22			1
	172.76	49.88	150.08	44.72	124.92	68.8	109.48	39.52			23	1
	173.16	49.8	106.52	94.64	99.48	44.64	133.08	34.84			16		1
	155.4	30.36	67.72	74.24	136.52	22.44	179.64	31.96
	151.88	64.52	80.28	41.92	98.92	23.88	143.24	51.96			24	0
	136	39.84	183.16	49.68	74	47.32	54.4	64.48			24	0
	156.64	40.6	85.08	32.68	88.24	105.4	140.84	27.6			24	0
	93.24	69.6	134.12	37.8	202.36	81.88	77.36	63.8			24	0
	133.52	42.84	166.2	50.36	88.04	38.88	176.36	40.84			24	0
	80.52	122.96	86.88	74.24	88.04	44.12	123.52	67.44			24	0
	46.04	148.24	99.52	75.12	83.72	44.96	94.88	73.76			24	0
	70.84	55.36	84.08	58.04	81.56	108.56	79.32	100.92			24	0
	77.16	38.72	140.16	97.24	126.76	44.76	46.52	90.04			24	0
	90	81.8	105.04	79.12	100.68	52.08	154.84	25.16			24	0
	96.56	81.32	88.28	66.64			143.92	116.88			24	0
							52.76	54.76			24	0
							119.2	53.96			24	0
											24	0
											24	0
G	NTG: Stranger1	NTG: Empty cup	tetO: Stranger1	tetO: Empty cup	tTA: Stranger1	tTA: Empty cup	ΔNLS: Stranger1	ΔNLS: Empty cup			24	0
	95	50	163	58	70	58	125	40			24	0
	103	40	90	74	82	42	101	68			24	0
	140	38	81	85	116	45	79	48			24	0
	77	80	83	63	98	34	123	78			24	0
	151	56	157	62	71	45	58	69			24	0
	106	49	92	40	59	78	118	36			24	0
	92	67	122	39	95	49	89	79			24	0
	134	54	107	48	102	43	109	47			24	0
	70	145	65	44	116	66	105	59			24	0
	85	104	118	78	84	34	63	54			24	0
	98	50	67	47	64	77	103	79			24	0
	87	87	135	97	84	50	21	72			24	0
	66	103	86	92	89	73	95	24			24	0
			76	92			94	90			24	0
							60	86			24	0
							110	74			24	0
											24	0
											24	0
I	NTG	tetO	tTA	ΔNLS							24	0
	0.02666	1.49294	1.70621	0.559851							24	0
	1.09304	2.53266	0.58651	3.43908							24	0
	1.253	5.67849	4.37217	2.3727							24	0
	7.43802	0.239936	0	4.31885
	1.94615	7.3847	4.66542	3.01253
	0.879765	0	1.01306	6.05172
	0.399893	1.70621	12.53	11.1437
	0.373234	14.9827	11.197	15.0626
	7.22474	0	9.99733	1.09304
	1.1197	0.399893	0	0.693148
	0	10.8504	1.14636	4.42549
	0	10.6638	9.57078	16.9555
		0	1.22634	12.1034
		4.34551		0.959744
		0
		10.8238									24		0
		3.27913									24		0
											24		0
											24		0
J	NTG	tetO	tTA	ΔNLS							24		0
	37.2701	20.6078	0.053319	0							24		0
	25.0333	8.3711	2.90589	17.7019							24		0
	6.63823	33.2445	29.8054	4.39883							24		0
	29.1922	0.773127	3.41242	25.2466							24		0
	0	11.197	0.773127	8.93095							24		0
	19.7814	10.7705	40.6292	18.6084							24		0
	19.5681	46.4143	0	26.7662							24		0
	4.66542	1.3863	1.81285	1.59957							24		0
	1.81285	0	5.30525	6.53159							24		0
	15.5958	12.0501	8.79765	35.5638							24		0
	0	2.21274	6.37163	17.1688							24		0
	0.933085	16.4489	3.57238	2.85257							24		0
	18.2885	0.079979	1.65289	0							24		0
	0.373234	0.933085	0.399893	0.826446							24		0
	7.59797	24.1802		1.3863							24		0
	0			21.1943							24		0
	3.01253			1.62623							24		0
	9.73074										24		0
	49.3671										24		0
											24		0
											24		0
K	NTG	tetO	tTA	ΔNLS							24		0
	36	60	38.7097	53.3333							24		0
	17.8571	53.5714	72.4138	0
	11.1111	78.2609	46.875	66.6667
	0	53.8462	36	53.5714
	57.6923	65.5172	53.8462	3.22581
	80.7692	19.2308	0	76.9231
	50	50	0	19.2308							24			0
	48	75	59.2593	3.33333							24			0
	28.5714	88.8889	7.14286	71.4286							24			0
	85.7143	73.3333	52.1739	48							24			0
	20.6897	77.7778	60	0							24			0
	100	83.871	77.4194	92.5926							24			0
	0		81.4815	26.6667							24			0
	0		68.75	42.8571							24			0
			83.3333								24			0
											24			0
											24			0
L	NTG	tetO	tTA	ΔNLS							24			0
	90	85	90	55							24			0
	40	95	90	100							24			0
	80	85	100	85							24			0
	95	80	10	70							24			0
	70	70	20	90							24			0
	70	90	70	70							24			0
	70	85	75	65							24			0
	90	75	80	80							24			0
	95	75	95	80							24			0
	70	75	70	35							24			0
	55	55	10	55							24			0
	15	75	75	60							24			0
	25		50	70							24			0
	35		10	100							24			0
			55								24			0
											24			0
											24			0
M	NTG	tetO	tTA	ΔNLS							24			0
	101.51	130.66	258.7	186.16							24			0
	225.84	189.44	249.7	248.48							24			0
	128.62	159	208.11	283							24			0
	234	146	304	257							24			0
	289	166	310	217							24			0
	186	192	282	167
	213	331	220	237
	129	355	150	388
	366	206	303	286							24				0
	185	263	246	302							24				0
	215	272	290	394							24				0
	186	181	247	412							24				0
	225	181	152	255							24				0
	200	229	331	325							24				0
	318	145	355	222							24				0
	272		185	402							24				0
	204										24				0
	259										24				0
	286										24				0
	304										24				0
	321										24				0
											24				0
											24				0
N	NTG	tetO	tTA	ΔNLS							24				0
	13	3	8	27							24				0
											24				0
											24				0
											24				0
											24				0
											24				0
											24				0
											24				0
											24				0
											24				0
											24				0
											24				0
											24				0
											24				0
											24				0
											24				0
											24				0
											24				0
											24				0
[truncated: 17 more columns]

## Sheet: Fig S3
A	NTG	tetO	tTA	ΔNLS
	14.89	22.11	19.44	21.64
	22.93	17.8	19.83	24.32
	17.84	22.26	18.88	21.07
	14.85	21	18.25	20.29
	21.9	17.71	14.38	18.86
	16.99	23.02	13.62	16.14
	14.7	22.46	20.74	23.39
	14.5	19.03	19.54	20.21
	19.99	23.34	16.5	18.58
	15.39	22.55	16.41	19.37
	17.81	19.06	13.74	19.03
	18.95	17.57	21.17	24.02
	10.95		20.4	18.07
	14.98
B	NTG	tetO	tTA	ΔNLS
	20.9108	23.4004	18.7766	21.3652
	16.515	18.0397	19.8876	18.7244
	17.8611	21.1582	17.2252	19.8412
	13.0368	22.2883	19.6933	19.4982
	19.6578	20.4405	20.4871	20.1903
	21.2992	17.7942	19.6696	16.5262
	20.1901	21.0207	22.7358	20.9194
	22.7371	19.9197	20.3039	21.1622
	22.2523	21.6798	18.6845	23.3561
	20.9683	20.5711	20.248	20.7658
	17.1554	23.6246	19.817	22.6337
	14.3394	16.3862	22.8678	20.32
	14.0182	16.3953	19.6432	18.3792
	16.537	24.2133	25.6134	24.7535
	16.7953	17.4167	17.6745	16.3422
	21.6482		12.9856	20.9994
	15.5383			21.7396
	16.1377
	21.6163
	14.4941
	16.2844
	19.8555
C	NTG Top	NTG Bottom	tetO Top	tetO Bottom	tTA Top	tTA Bottom	ΔNLS Top	ΔNLS Bottom
	29.5	70.7	22.4	23.9	36.2	39.6	42.2	32.7
	8.2	8.9	34.5	36.2	33.9	20.1	32.9	29.8
	6.3	9	20.2	23.3	22.9	49.1	15.7	19.4
	8.4	13.1	59.8	45.9	8.9	32.9	12.1	10.5
	18.5	17	25.4	18.6	35.7	13.2	22.1	31.2
	23.2	17.1	32.5	40.3	32.2	51.4	43.9	42.6
	24.6	20.8	9.1	12.6	19.8	19.8	7.6	16.9
	22.6	27	27.9	44.1	10.1	13.1	60.1	36.7
	28.1	38.2	24.5	16.9	4.5	8.8	24.3	19.1
	49.3	35.8	45.5	31.4	11.3	23.8	27.2	28
	35.1	23.7	29.3	22	37.2	26.1	38	40.2
	36.3	25.6	42	27.5	33.4	18.7	33.1	23.6
	16.6	21.2			23.7	34.4	66.8	34.7
	35	26.9			64.7	28.4	24.2	20.5
					17.8	31.6
D	NTG	tetO	tTA	ΔNLS
	2962.63	1957.6	2245.98	4182.69
	1888.65	3790.4	3020.99	2302.71
	2923.83	2440.24	1980.35	3293.09
	2902.43	2709.3	1809.49	2890.73
	2826.73	3021.91	2151	3037.36
	2198.15	2427.18	1583.38	3048.15
	2370.57	2512.4	3020.95	2509.81
	2951.53	2400.71	3989.06	2708.57
	2750.77	2015.49	3383.78	2345.18
	3422.66	4952.98	2920.86	3169.49
	2594.33	4145.63	3452.02	2958.2
	3162.3		2932.2	2444.61
				2768.99

## Sheet: Fig S4
E	Extracellular				Nuclear
	Control AAV	AAV TDP43-WT	AAV TDP43-ΔNLS		Control AAV	AAV TDP43-WT	AAV TDP43-ΔNLS
	1.50644	2.94581	5.11732		1.57912	7.56699	0.499812
	1.02205	2.41625	4.39864		0.917507	6.14523	0.617252
	1.10651	2.57631	4.63386		0.830536	13.8234	1.28665
	1.05197	2.01417	4.1806		1.09773	9.55142	0.501318
	0.672369	1.87266	4.36034		0.842925	10.2792	0.462479
	0.829921	1.31195	5.24853		0.90085	4.65785	0.411083
	1.72913	1.60415	3.78475		1.49458	6.58494	0.213452
	1.62369	1.23701	3.80172		1.39656	6.47847	0.337421
	1.6597	1.84188	2.79198		1.29469	8.42213	0.249111
	1.5917	2.36979	9.25855		1.47215	10.0537	0.418114
	1.36256	2.68225	3.63364		1.02432	11.1752	0.322438
	0.8398	1.4607	6.05089		0.967647	6.23229	0.231281
	1.63715	1.03558	6.51804		2.4999	11.9258	0.295735
	1.05827	1.47409	5.29528		0.93676	10.401	0.107312
	1.10064	0.559986	3.86242		1.72594	12.7077	0.139204
	0.779241	0.271797	4.05419		0.734943	13.0709	0.0648726
	1.07874	2.69077	5.41625		0.884025	14.337	0.136274
	0.974946	1.55089	3.03515		1.05705	14.4354	0.124974
	0.701503	1.89871	3.51138		0.833382	9.71038	0.176788
	0.404009	1.69184	6.40673		0.262922	15.938	0.123969
	0.147888	1.96729	4.93035		0.197464	11.2476	0.167078
	0.896135	3.4932	7.33951		1.50103	10.742	0.472272
	1.21059	3.16922	6.45512		1.42293	12.9025	0.528272
	1.50365	3.50122	4.31324		0.962458	12.2798	0.707404
	1.1146	2.8718	7.23486		1.32549	10.5205	0.582346
	1.21009	3.24409	4.22019		1.18738	11.1988	1.15013
	1.47652	4.34853	7.54044		1.32382	13.2121	1.26188
	1.04094	3.33407	7.4199		1.1816	10.6953	0.550873
	1.37459	1.71446	6.88962		1.33813	8.93241	0.234211
	1.59341	2.67101	9.22004		1.28866	14.9775	0.217051
	0.385827		9.50515		0.406814		0.210857
	0.422405		5.6879		0.298832		0.320261
	0.454188		5.89936		0.359687		0.50475
	0.297781		4.75941		0.335998		0.193948
	0.458339		8.43572		0.374168		0.273553
	0.374302		6.30888		0.469259		0.40154
	0.317251		6.17001		0.272883		0.247939
F	NTG Con																		NTG AAV hM4																			Cre AAV hM4
1	889.857	234.461	525.009	1039.57	565.42	373.76	608.24	417.563	912.223	586.264	670.865	974.97	609.775	370.728	730.163	620.311	622.872		557.605	586.691	1151.89	638.141	1202.45	611.494	733.329	536.908	734.45	601.87	769.294	313.69	792.181	764.946	731.694	368.034	847.006	560.741		521.61	812.872	586.559	583.892	951.388	655.103	590.999	589.296	593.208	570.295	898.722	685.741
2	1085.24	656.787	533.202	597.121	487.541	628.136	368.926	887.135	862.403	277.744	439.941	857.253	644.264	437.364	441.835	374.346	353.322		602.694	133.187	579.315	184.283	865.993	750.793	550.525	112.299	445.153	252.437	495.33	421.138	387.656	708.061	240.95	140.148	379.468	293.937		1007.55	827.661	787.518	495.692	673.345	811.426	159.598	169.074	868.906	416.164	860.049	1039.07
3	663.218	458.693	232.884	411.011	190.881	496.998	604.8	315.981	607.31	160.867	217.669	479.821	341.806	88.7794	643.133	499.37	249.714		273.729	555.664	309.891	623.281	588.953	570.635	506.432	440.265	469.706	128.247	547.927	163.703	207.247	820.155	160.085	795.13	120.664	134.102		353.062	283.888	398.838	378.29	473.478	675.007	770.292	452.25	150.714	397.341	751.726	871.249
4	205.324	413.502	376.564	504.914	692.362	751.421	396.635	648.731	571.29	279.584	324.377	141.291	296.295	247.854	206.33	542.942	382.06		665.63	752.388	109.537	191.608	409.494	582.695	297.303	273.349	326.556	247.364	399.78	448.166	162.696	730.331	86.413	717.403	198.068	131.893		483.39	412.845	391.773	356.06	480.592	435.166	506.024	496.683	684.375	366.169	317.323	270.157
5	320.428	225.036	144.943	307.475	404.048	396.345	175.1	317.654	109.769	95.2129	119.57	169.871	174.592	56.7216	77.5953	233.469	245.539		85.4184	183.041	190.539	86.6994	892.889	282.788	106.596	390.631	843.86	584.875	608.323	131.95	75.0258	425.411	233.359	257.89	110.208	152.633		721.343	195.114	606.9	409.57	695.248	222.085	156.621	268.425	597.702	563.513	290.54	761.461
6	557.941	505.106	316.609	211.926	349.314	298.091	55.4111	196.578	237.793	105.05	130.454	313.621	119.18	65.2394	91.7044	206.705	177.006		161.698	115.021	183.556	73.1098	947.749	672.134	358.266	120.67	232.322	304.834	200.607	133.098	130.231	388.053	107.987	309.294	197.261	236.202		748.943	125.036	150.41	298.524	890.191	255.221	207.151	148.53	372.52	376.415	297.1	715.135
G	NTG Con: target	NTG Con: other	NTG AAV hM4: target	NTG AAV hM4: other	Cre AAV hM4: target	Cre AAV hM4: other
	13.2	15.27	23.64	12.13	14.08	15.32
	6.6	17.81	21.68	12.79	27.96	10.61
	23.52	12.17	29.56	10.16	33.72	8.77
	17.48	14.19	19.52	13.51	26.24	11.27
	17.68	14.12	30.76	8.47	8.6	17.05
	22.4	12.55	25.56	11.49	22.64	9.96
	13.12	15.64	15.08	14.99	35.2	8.27
	26.24	11.27	19.44	13.53	33.24	8.93
	12.16	15.96	28.12	10.64	18.92	13.71
	31.92	9.37	36.08	7.99	27.44	10.87
	24.24	11.93	13.52	15.47	10.28	16.59
	23.04	12.33	15.6	14.81	13	15.68
	25.4	11.55	9.8	16.75	16.44	14.53
	29.4	10.21	11.12	16.31	28.92	10.37
	32.12	9.27	20	13.35	25.88	11.39
			16.2	14.61	21.08	12.99
			7.92	17.37	32.96	8.88
			21.48	12.85	27.28	10.49
			16.92	14.37
H	NTG Con: target	NTG Con: other	NTG AAV hM4: target	NTG AAV hM4: other	Cre AAV hM4: target	Cre AAV hM4: other
	13.04	15.67	25.64	11.47	12.32	15.91
	11.96	16.03	17.24	14.27	26.4	11.21
	21.08	12.99	17.04	14.33	29.2	10.28
	26.8	11.08	27.16	10.96	13.92	15.37
	29.56	10.16	28.92	10.37	23.8	12.08
	22	12.68	22.56	12.49	18.44	13.87
	22.12	12.64	24.88	11.72	21.4	12.88
	23.24	12.27	13.56	15.49	17.52	14.17
	14.04	15.33	10.32	16.57	21.12	12.97
	21.64	12.8	25.24	11.6	25.4	11.55
	17.2	14.28	13.96	15.36	14.8	15.08
	25.64	11.47	15.08	14.99	20.36	13.23
	30.8	9.59	17.28	14.25	19.64	13.47
	30.72	9.65	13.44	15.53	21.56	12.83
	24.92	11.71	19.28	13.59	30.64	9.8
			27.2	10.95	20.76	13.09
			13.12	15.64	18.56	13.71
			19.6	13.48
			21.76	12.76
I	NTG Con															NTG AAV hM4																			Cre AAV hM4
1	466.08	517.602	562.42	222.945	512.95	708.583	399.012	316.003	731.114	405.058	368.126	648.269	810.447	826.432		508.473	280.646	594.675	514.155	522.594	537.037	669.053	172.202	892.02	883.034	577.885	896.11	815.964	353.014	778.951	605.983	845.553	502.881		560.701	616.4	268.373	285.332	540.764	570.215	694.31	687.922	824.69	703.708	579.869	631.228	512.788	528.723	595.651
2	357.784	498.146	408.684	531.667	387.128	615.287	366.072	474.373	136.63	182.219	467.582	248.838	353.078	251.602		389.031	358.842	308.839	383.295	463.462	845.378	376.158	465.264	291.197	826.667	344.427	687.387	563.333	348.01	110.53	128.681	579.828	170.039		557.99	103.654	561.458	264.489	808.43	400.169	285.973	321.535	484.573	333.367	123.719	611.55	542.681	328.587	362.133
3	224.748	204.84	317.099	228.669	465.754	71.9078	145.378	431.61	106.228	349.707	263.146	187.146	302.794	275.721		375.507	295.087	401.314	220.916	196.572	314.277	180.473	123.069	432.889	156.075	483.416	798.125	151.117	109.447	110.194	366.337	200.586	154.547		207.249	193.579	205.265	150.779	269.712	277.137	100.497	296.429	126.374	224.46	180.15	348.988	280.841	88.1788	128.219
J	NTG Con: target	NTG Con: other	NTG AAV hM4: target	NTG AAV hM4: other	Cre AAV hM4: target	Cre AAV hM4: other
	26.96	11.03	21.08	12.99	20.8	13.08
	33.92	8.71	21.68	12.79	35.52	8.17
	22.68	12.44	12.2	15.93	25.6	11.48
	13.44	15.51	20.4	13.21	36.12	7.95
	26.44	11.12	24	11.97	12.16	15.96
	32.64	9.13	19.68	13.45	33.88	8.63
	16.72	14.41	21.04	13	21.48	12.8
	14.36	15.23	20.44	13.2	22.32	12.33
	28.88	10.39	25.12	11.64	33.56	8.81
	18.44	13.12	15.36	14.89	21.64	12.67
	21.28	12.92	19.32	13.33	24.88	11.15
	24.68	11.15	15.8	14.67	15.72	14.77
	16.68	14.28	26.96	10.83	22.28	12.59
	18.64	13.61	22.76	12.33	30.52	9.56
			23.48	12.15	19.72	13.12
			35.12	8.31	29.4	10.21
			21.96	12.63	29.24	10.27
			19.6	13.36	25.08	11.31
K	NTG Con: target	NTG Con: other	NTG AAV hM4: target	NTG AAV hM4: other	Cre AAV hM4: target	Cre AAV hM4: other
	23.76	12	17.76	14.09	16.04	14.64
	28.28	10.59	11.36	16.23	22.64	12.37
	25.68	11.45	12.72	15.39	29.64	10.13
	19.52	13.51	19.68	13.4	31.32	9.57
	25.6	11.41	23.24	12.21	24.44	11.81
	24.96	11.69	20.32	13.24	38.56	7.13
	20.24	13.27	17.8	14.07	16.48	14.52
	18.84	12.91	24.56	11.68	38	7.35
	19.8	13.39	21.44	12.87	27.08	10.96
	23.44	12.2	18.92	13.69	20.16	13.2933
	16.52	14.05	20	13.2267	39	6.98667
	23.12	12.29	16	14.5333	14.16	15.2133
	19.88	13.29	38.76	7.09333	14.04	14.2933
	19.84	13.11	40.56	6.46667	32.2	9.22667
			23.28	12.2533	31.88	9.38667
			18.68	13.52	33.44	8.86667
			20.72	13.0533	31.64	9.42667
			18.84	13.64	26.52	11.1733
[truncated: 6 more columns]

## Sheet: Fig S5
	A	Neocortex					B	Striatum					C	Thalamus						F	GFAP					Iba1
		NTG	tTA	tetO	ΔNLS			NTG	tTA	tetO	ΔNLS			NTG	tTA	tetO	ΔNLS				NTG	tetO	tTA	ΔNLS		NTG	tetO	tTA	ΔNLS
	Cxcl10	1	1.34199	2.25431	3.37346		Cxcl10	1	0.456439	0.279506	0.763284		Cxcl10	1	2.95392	0.75632	2.75497				1.14736	0.895603	0.517968	1.3672		0.830166	0.595551	1.89259	0.659925
	Ccl2	1	2.28377	2.59651	2.99434		Ccl2	1	1.37163	2.9377	1.70719		Ccl2	1	0.636419	0.828874	1.31777				0.529412	0.885364	0.558322	0.930536		1.45662	0.542813	1.50231	0.819021
	Cxcl9	1	0.553248	0.911035	1.26904		Cxcl9	1	1.26885	3.52761	0.971045		Cxcl9	1	2.12583	2.4393	3.51872				1.25939	0.751656	0.612528	1.23831		1.21935	1.23797	0.957816	0.828061
	Cxcl13	1	1.01949	4.18349	6.22967		Cxcl13	1	1.06016	1.50218	1.66535		Cxcl13	1	0.86114	1.14947	1.26725				1.0528	0.78418	0.401727	1.18832		0.503039	0.694101	0.775227	0.918811
	Tnf	1	0.970084	0.768459	0.580704		Tnf	1	0.141218	0.604151	0.238384		Tnf	1	1.09577	0.341363	1.15882				0.614937	1.19916	1.1323	1.46537		1.07714	1.33244	0.703708	0.66417
	Cxcl11	1	0.569318	0.557912	0.582531		Cxcl11	1	0.637713	0.800715	1.87139		Cxcl11	1	0.757549	2.49706	3.02465				1.39611	1.41598	0.741417	1.0781		0.913681	1.03353	1.14867	2.55489
	Casp4	1	1.09644	0.832613	0.806174		Casp4	1	1.24445	1.04633	1.39387		Casp4	1	0.885332	0.581791	0.98467					0.925718	0.594459	2.22365			0.502684	0.697043	1.16031
	Bcl3	1	0.358153	0.266649	0.421514		Bcl3	1	0.315461	0.50945	0.901213		Bcl3	1	0.331489	0.259572	0.538207					0.671552	0.809476	1.28348			0.324805	0.737914	0.591065
	Timp1	1	1.3044	0.734902	0.700784		Timp1	1	1.09558	1.27215	1.26787		Timp1	1	1.30625	1.03687	1.01					0.831761	0.477615	2.5007			0.810332	0.813467	3.54166
	Icam1	1	0.737158	0.686151	1.04226		Icam1	1	0.726492	0.718112	1.41412		Icam1	1	0.781015	0.646983	1.20185					0.882353	2.60008	2.11945			0.478844	0.523834	0.556206
	Tlr4	1	0.950686	0.850999	1.27808		Tlr4	1	0.977905	0.97998	1.04083		Tlr4	1	1.00249	0.801442	0.924752					1.36238		0.831761			0.60135	0.467458	0.732311
	Gbp2	1	0.993798	0.702893	0.972312		Gbp2	1	1.07034	1.19913	1.0737		Gbp2	1	1.11851	0.935069	0.900174					1.65087		0.922104			0.584467	0.61216	0.564517
	Tlr2	1	1.26582	1.04812	1.46454		Tlr2	1	0.603289	0.739643	1.30756		Tlr2	1	1.06983	1.17155	1.20939							1.06364					0.858926
	Emp1	1	0.889293	0.648246	1.13522		Emp1	1	0.999654	0.87799	1.28016		Emp1	1	0.908304	1.06788	1.1101							1.22144					0.361775
	Vim	1	1.14305	0.95968	1.19129		Vim	1	0.963797	0.975402	0.961821		Vim	1	1.10635	1.17645	1.24394							0.848625					1.11217
	H2-D1	1	0.947964	0.927601	1.17925		H2-D1	1	0.790002	1.13859	1.07234		H2-D1	1	1.00705	0.944195	1.01438							2.54648					0.777124
	Serping1	1	1.50584	1.39174	1.80188		Serping1	1	1.21707	1.16214	1.3177		Serping1	1	1.15832	1.20911	1.25328							1.04798					0.596991
	C4b	1	0.829092	0.977759	0.714531		C4b	1	0.824436	0.872927	0.850007		C4b	1	1.22647	1.13681	0.99032							2.97591					1.28887
	Fbln5	1	0.997532	1.03107	1.25631		Fbln5	1	1.19182	1.05982	0.887515		Fbln5	1	1.05858	0.958056	1.39361
	Clec7a	1	0.677742	0.8455	2.73249		Clec7a	1	0.773533	1.33723	0.880337		Clec7a	1	2.21745	1.47216	1.57584
	Itgax	1	0.73742	0.520195	1.07304		Itgax	1	0.601373	0.5035	0.757797		Itgax	1	1.49534	0.76603	1.24767			I	Cgas/cGAS				Sting1/STING
	Ccl4	1	1.0364	1.26613	1.4041		Ccl4	1	0.321764	0.997162	0.709404		Ccl4	1	1.14866	1.12894	0.729166				NTG	ΔNLS	TauP301S		NTG	ΔNLS	TauP301S
	Ccl3	1	0.92565	0.914485	1.35837		Ccl3	1	0.803106	1.16017	1.06538		Ccl3	1	0.697232	0.898607	0.781016				1.19	0.72	1.12		1.09	1	2.59
	Il1rn	1	1.18342	0.923319	0.288506		Il1rn	1	0.844568	1.06566	0.512569		Il1rn	1	0.34431	2.78039	0.589888				0.8	1.21			0.88	1.02
	C3	1	0.796447	0.648241	0.934613		C3	1	1.2361	1.71832	1.70026		C3	1	1.51161	2.43166	1.87824				1.05	0.94			1.03	0.94
	Cd52	1	0.98214	0.955148	1.0953		Cd52	1	0.728911	0.611246	0.751799		Cd52	1	1.02532	0.912153	0.800789					0.73				0.79
	Cd14	1	0.744569	0.689906	0.741942		Cd14	1	0.771359	0.69081	0.821375		Cd14	1	0.787299	0.653322	0.711767					1.04				0.87
	Il1b	1	1.11913	0.77276	1.51576		Il1b	1	0.447044	1.20672	0.857244		Il1b	1	1.62302	0.542126	0.6672					0.69				1.14
	Gfap	1	1.02096	0.808417	0.826615		Gfap	1	0.480414	0.516741	0.741054		Gfap	1	1.4654	0.981779	0.885089
	Tyrobp	1	0.866473	0.844036	0.897819		Tyrobp	1	0.820923	0.836238	0.821293		Tyrobp	1	1.10797	0.94293	0.899905
	C1qa	1	0.954925	0.943519	1.01728		C1qa	1	0.907624	0.983079	0.980365		C1qa	1	1.11382	0.97969	0.941379
	Ggta1	1	0.790128	0.99855	0.945402		Ggta1	1	0.863052	1.00929	0.908942		Ggta1	1	0.924082	1.17667	1.09978
	Trem2	1	0.893922	0.920449	0.965619		Trem2	1	0.90575	0.899196	0.91611		Trem2	1	0.965872	0.85932	0.812809
	Cd68	1	1.08819	0.932343	1.02099		Cd68	1	0.965296	0.931253	0.92529		Cd68	1	1.106	1.05528	0.944095
	Cxcl3	1	1.0489	0.577256	0.592888		Cxcl3	1	0.738514	1.09207	0.436719		Cxcl3	1	0.28137	0.562862	0.275634
	Itgb2	1	0.950916	1.05308	1.09565		Itgb2	1	0.87561	0.863791	0.92505		Itgb2	1	1.12946	1.11311	0.990213
	Irf8	1	1.07806	1.00244	0.95052		Irf8	1	0.962294	0.92028	0.85316		Irf8	1	1.13823	0.961226	0.869364
	Pycard	1	1.06363	0.956186	1.04082		Pycard	1	0.920406	1.03436	1.12753		Pycard	1	1.32863	1.26776	1.04839
	Il1a	1	1.07291	0.813614	0.917223		Il1a	1	0.909327	0.866814	0.894661		Il1a	1	1.31349	1.0097	0.963891
	H2-T23	1	0.872323	0.83767	0.905178		H2-T23	1	0.786496	0.978559	1.11546		H2-T23	1	1.21689	1.10242	1.08137
	Grn	1	0.965293	0.898685	0.936401		Grn	1	0.919222	0.8097	0.912634		Grn	1	1.05222	0.93233	0.997344
	Itgam	1	1.02593	0.940893	1.02023		Itgam	1	0.996716	0.937499	0.966549		Itgam	1	1.14495	1.04531	0.946051
	Hmox1	1	0.730253	0.617494	0.725897		Hmox1	1	0.828237	0.815135	0.914689		Hmox1	1	0.999823	0.944701	0.809586
	Cx3cr1	1	1.10607	1.00919	1.03035		Cx3cr1	1	0.938451	0.868756	0.850582		Cx3cr1	1	1.15825	0.993928	0.896774
	Cd83	1	1.18303	1.70071	1.13084		Cd83	1	0.843656	0.861663	1.47775		Cd83	1	1.04507	1.8364	1.33229
	Nlrp3	1	1.00531	1.03392	0.898507		Nlrp3	1	1.20866	1.0404	1.09404		Nlrp3	1	1.02076	0.834313	0.778806
	Csf1	1	0.802135	0.848042	0.836437		Csf1	1	0.870842	0.999155	0.918837		Csf1	1	1.27619	1.14476	1.05728
	Tnfrsf1b	1	0.815834	0.87686	0.946838		Tnfrsf1b	1	0.934557	0.98442	1.0833		Tnfrsf1b	1	1.06308	1.07444	0.970182
	Aim2	1	0.83257	1.02014	0.959086		Aim2	1	0.896514	1.10038	1.17308		Aim2	1	1.07656	1.15976	1.03165
	Clu	1	0.91708	0.895235	0.88844		Clu	1	0.881218	0.880523	0.878456		Clu	1	0.994569	0.992767	0.91108
	Il33	1	0.927427	1.01355	0.877351		Il33	1	0.849891	1.03822	0.90274		Il33	1	1.13318	1.11837	0.938232
	Casp1	1	0.778383	0.833483	0.88907		Casp1	1	0.908216	0.976572	1.10146		Casp1	1	0.956209	0.90324	0.959787
	IL6	1	0.911017	0.325561	0.541873		IL6	1	1.73562	1.11657	1.2812		IL6	1	1.644	0.814392	0.652141
	Myd88	1	0.874361	0.830583	0.890688		Myd88	1	1.00536	1.06775	0.909997		Myd88	1	1.03184	1.01426	0.9735
	Ctsb	1	0.978069	0.997708	1.05135		Ctsb	1	1.05846	1.13852	1.07308		Ctsb	1	1.10573	1.11757	1.05722
	Nos2	1	1.39183	1.24349	1.28888		Nos2	1	1.13698	0.864556	1.44029		Nos2	1	1.62924	1.25872	1.46149
	C4a	1	1.03394	0.839237	0.730844		C4a	1	1.15943	1.06597	1.4279		C4a	1	1.03877	0.946702	0.81285
	Casp6	1	0.864017	0.847418	0.912979		Casp6	1	1.00403	1.03355	1.03551		Casp6	1	1.03074	1.13624	1.1053
	Stat3	1	0.978519	0.862585	0.92025		Stat3	1	0.936411	0.956002	0.966871		Stat3	1	1.00086	0.992386	0.89978
	Il18	1	0.958286	0.865747	0.842882		Il18	1	0.974616	0.922721	1.03254		Il18	1	1.03578	0.924171	0.757893
	Egln3	1	0.981214	1.03976	1.0613		Egln3	1	0.675337	0.774003	0.712798		Egln3	1	0.902944	1.20911	0.937467
	Nlrc4	1	1.03187	1.14701	1.24221		Nlrc4	1	0.961464	2.44631	0.979125		Nlrc4	1	0.527116	0.84674	0.647235
	Amigo2	1	0.870502	0.902151	0.898651		Amigo2	1	0.785442	0.620977	0.818061		Amigo2	1	0.926096	0.978448	1.17687
	Actb	1	1.05797	1.03189	1.05514		Actb	1	1.08687	1.08915	1.07965		Actb	1	1.03422	1.08914	1.08801
	Gapdh	1	1.02362	0.987694	1.00429		Gapdh	1	1.05991	0.992435	1.07019		Gapdh	1	1.02079	0.987906	1.0119
	Gsk3b	1	1.02356	0.907361	0.906185		Gsk3b	1	1.07538	0.96336	0.829588		Gsk3b	1	0.918012	0.932333	0.925544
	Nos1	1	1.30645	1.08992	1.10346		Nos1	1	1.17135	1.20904	1.13877		Nos1	1	0.676011	1.81238	0.95584
	Il1r1	1	0.841581	0.87363	0.957964		Il1r1	1	0.719407	0.756615	0.93304		Il1r1	1	0.816536	0.790966	1.03579
	Nlrp12	1	0.58686	0.130021	1.07976		Nlrp12	1	0.132445	1.35561	6.99814		Nlrp12	1	1.08277	1.08534	1.40766
	Nlrp1a	1	0.884585	0.595682	0.83513		Nlrp1a	1	0.805211	0.502126	0.534523		Nlrp1a	1	6.17981	5.37896	7.0554

## Sheet: Fig S6
A	Vehicle						Poly(I:C)
Cxcl10	1.5651	0.924497	0.598796	0.770261	1.14135		355.011	353.629	335.439	302.987	300.525
Eif2ak2/PKR	1.04129	1.05585	0.980039	0.899447	1.02337		3.12168	3.00167	2.9174	2.84956	2.55198
Ifih1/MDA5	1.19713	0.91526	0.884505	0.854535	1.14857		35.8055	34.3644	34.1095	32.352	30.3089
Ifnb1	1.06959	0.957616	0.711564	1.72124	0.539986		2169.77	2679.59	2025.03	2115.51	1801.65
Irf7	1.30213	1.14091	0.894962	0.775756	0.886236		204.637	183.809	195.28	184.531	172.198
Rsad2/Viperin	1.30325	0.822697	0.76973	0.884418	1.2199		564.374	610.447	514.567	541.409	500.355
Tlr3	1.08934	0.982781	0.946645	0.891857	1.08938		5.67307	5.0165	5.21862	4.95802	4.63516
Tlr9	1.08018	1.06804	0.66221	0.881232	1.30833		4.26894	2.79547	2.8222	3.15475	2.55086
Tnf	1.00594	1.31814	0.779602	0.825119	1.07119		32.8929	38.5119	28.6723	25.6563	25.8378
B	Control		VSV		Poly(I:C)
	NTG	ΔNLS	NTG	ΔNLS	NTG	ΔNLS
	26.32	25.88	28.2	28.91	25.24	28.92
	25.65	25.3	28.5	30.59	25.4	26.56
	25.47	25.8	29.37	30.78	25.48	28.48
	25.89	26.74	28.2	29.32	26.03	28.96
	25.86	25.48	28.55	29.44	26.24	28.34
	25.31	24.35	29.61	30.25	25.92	29.02
	22.98	24.99
	24.8	25.93
	24.74	25.13
	23.11	26.02
	24.55	23.43
	23.62	26.26
C	Control		10 MOI		100 MOI
	NTG	ΔNLS	NTG	ΔNLS	NTG	ΔNLS
	79.244	89.364	85.201	92.231	85.837	82.821
	85.492	91.446	104.851	86.688	100.234	93.895
	102.161	87.99	94.576	76.594	90.271	78.277
	84.638	94.83	94.731	90.016	94.906	82.222
	102.459	89.145	80.343	77.686	82.739	92.066

## Sheet: Fig S7
D	pAkt:								pERK:
	Con				AAV-CXCR3				Con				AAV-CXCR3
	Veh	CXL 2 min	CXL 10 min		Veh	CXL 2 min	CXL 10 min		Veh	CXL 2 min	CXL 10 min		Veh	CXL 2 min	CXL 10 min
	0.578005	1.64706	0.828645		3.11509	9.8977	9.99488		0.674521	1.08837	1.73638		1.01473	8.07069	3.61708
	1.42199	0.797954	0.803069		3.84655	10.1074	6.8491		1.32548	1.53461	1.51841		1.92194	3.81149	3.43446
E	Area					Count
	Con		AAV-CXCR3			Con		AAV-CXCR3
	Veh	CXL	Veh	CXL		Veh	CXL	Veh	CXL
	1.11	1.05	0.77	0.86		0.95	0.92	0.92	0.86
	1.03	1.28	0.81	0.62		0.91	1.33	0.93	0.69
	1.04	0.53	1.01	0.78		0.99	0.61	1	0.96
	1.13	0.74	0.75	0.95		1.06	0.81	0.91	0.8
	0.56	1	0.81	0.47		0.73	1.11	0.99	0.63
	0.67	1.08	1.27	1.17		0.76	1.11	1.37	1.22
	1.13	0.86	0.53	0.68		1.38	0.86	0.72	0.84
	1.19	1.43	0.81	1.11		1.03	1.16	0.96	1
	1.19		0.9			1.09		1
	1.14		0.31			1.15		0.41
	0.81		0.84			1.05		0.96
			0.74			0.91		0.7
F	Puncta size				Intensity
	tTA	tetO	ΔNLS		tTA	tetO	ΔNLS
	1.33	1.31	1.22		1.05	1.02	0.99
	1.2	1.3	1.05		0.98	0.98	0.96
	1.28	1.27	1.2		1.02	1.01	1.04
	1	0.78	1.08		1.1	0.98	0.99
	1.03	0.85	1.19		1.06	0.99	0.95
	0.86	0.83	0.92		1.03	0.96	0.94
	0.81	0.92	0.87		0.92	1	1.05
	0.88	0.96	0.94		0.96	1.1	0.98
	1.06	0.77	1.41		1.01	0.95	1.01
			1.57				1.02
			1.38				1
			1.1				1.03
			1.12				1.09
			1.19				1.03
G	Puncta size				Intensity
	tTA	tetO	ΔNLS		tTA	tetO	ΔNLS
	1.05	1.41	0.74		1.05	1.04	1.03
	1.04	1.36	0.95		1.02	1.04	1.04
	1.09	1.18	1.09		1.01	1.04	1.08
	1.47	0.71	0.94		1.02	0.93	1.01
	1.36	0.86	0.88		1.05	0.95	1.03
	1.46	0.71	0.8		1.08	0.94	1
	0.91	0.91	1.03		1.01	1.02	1.05
	1.02	1	0.76		1	1.05	0.99
	0.78	0.87	1.77		0.95	0.99	1.07
			1.51				1.06
			1.43				1.07
			1.34				1.09
			1.3				1.08
			1.27				1.09
H	Puncta size				Intensity
	tTA	tetO	ΔNLS		tTA	tetO	ΔNLS
	1.87	1.39	1.77		1.25	1.15	1.24
	1.91	1.32	1.79		1.14	1.12	1.26
	1.8	1.19	1.72		1.2	1.05	1.18
	1.7	1.19	1.61		1.25	1.06	1.12
	1.99	1.2	1.34		1.23	0.95	1.09
	1.77	1.11	1.37		1.23	1.07	1.13
	0.84	0.79	1.27		1.11	0.89	0.98
	0.86	0.8	1.15		0.98	0.99	0.98
	0.84	0.78	1.11		0.85	0.86	0.9
	0.89	1.15	1.13		0.97	1.09	0.93
	0.99	0.97	1.18		0.88	0.96	1.02
	0.84	1.03	1.23		0.96	0.95	1.06
	0.85	0.87	1.11		0.98	0.98	1.21
	1.06	0.87	1.14		0.9	0.86	1.22
	0.71	0.74	1.2		0.84	0.86	1.09
	0.78	0.92	1.3		0.81	1.13	1.16
	1.06	0.84	1.29		0.84	1.09	1.1
	1.02	0.84	1.15		0.84	0.94	1.14
			0.89				0.84
			0.94				0.79
			0.86				0.82
			0.79				0.78
			0.75				0.93
			0.76				0.93
I	Puncta size				Intensity
	tTA	tetO	ΔNLS		tTA	tetO	ΔNLS
	1.68	1.12	0.78		1.21	1.02	0.91
	1.07	0.75	0.89		1.01	1.14	0.96
	1.43	0.9	1.01		1.15	1.05	1.04
	0.83	1.18	1.1		1.15	1	0.97
	1.22	1.5	0.64		1.11	1.11	0.82
	1.43	0.73	0.58		1.14	0.86	0.86
	0.9	1.07	0.78		1.07	0.92	1.05
	1.2	0.63	0.86		1.19	0.9	0.87
	0.83	1.11	1.47		0.92	1.01	1.33
			0.89				0.96
			1.14				1.16
			0.92				0.94
J	Con	ΔNLS
	0.33	1.32
	0.81	0.52
	0.69	0.26
	0.31	1.9
	1.55	1.65
	0.15	0.97
	0.26	1.08
	0.37	0.86
	0.67	0.14
	0.28	0.1226
	1.08	0.1579
	0.37	0.17
	0.5	0.25
	0.26	0.32
	0.23	1.66
	0.66	0.69
	0.4	0.26
	0.66	0.53
	0.3	0.52
	0.21	0.21
	0.8539	0.56
	0.9994	0.25
	0.3115
	0.0136
	0.1147
	0.2755
	0.6984
K
	Stimulus current (mA)		Con																													ΔNLS
	0.0025		0.04	0.1	0.04	0.09	0.02	0.05	0.16	0.16	0.16	0.04	0.08	0.21	0.07	0.33	0.33	0.26	0.06	0.12	0.09	0.13	0.14	0.07	0.16	0.09	0.28	0.12	0.08	0.11		0.08	0.08	0.04	0.05	0.04	0.02	0.09	0.02	0.05	0.02	0.07	0.07	0.17	0.21	0.18	0.07	0.05	0.07
	0.005		0.07	0.14	0.05	0.12	0.01	0.06	0.16	0.16	0.16	0.06	0.08	0.25	0.08	0.35	0.34	0.27	0.07	0.14	0.11	0.13	0.15	0.06	0.17	0.1	0.3	0.15	0.07	0.14		0.1	0.07	0.06	0.06	0.05	0.04	0.09	0.02	0.07	0.03	0.07	0.08	0.18	0.25	0.24	0.07	0.07	0.09
	0.015		0.08	0.14	0.06	0.1	0.03	0.09	0.19	0.21	0.18	0.07	0.1	0.3	0.09	0.39	0.38	0.3	0.07	0.17	0.12	0.15	0.15	0.06	0.18	0.1	0.39	0.16	0.09	0.15		0.11	0.07	0.08	0.07	0.06	0.04	0.15	0.04	0.09	0.06	0.14	0.09	0.18	0.35	0.24	0.08	0.08
	0.025		0.09	0.17	0.1	0.15	0.02	0.11	0.24	0.23	0.23	0.06	0.09	0.32	0.12	0.42	0.3	0.09	0.17	0.11	0.16	0.18	0.08	0.18	0.11	0.4	0.19	0.1	0.18			0.14	0.07	0.11	0.08	0.09	0.08	0.15	0.04	0.13	0.09	0.18	0.11	0.16	0.44	0.4	0.29	0.1	0.1
	0.035		0.12	0.18	0.11	0.16	0.02	0.12	0.3	0.28	0.24	0.07	0.13	0.33	0.11	0.47	0.34	0.1	0.18	0.13	0.18	0.2	0.08	0.24	0.14	0.47	0.2	0.09	0.2			0.15	0.1	0.12	0.1	0.11	0.07	0.17	0.06	0.16	0.1	0.2	0.12	0.1	0.49	0.45	0.33	0.12	0.1
	0.055		0.15	0.22	0.15	0.17	0.05	0.16	0.39	0.3	0.29	0.1	0.17	0.44	0.11	0.56	0.55	0.37	0.1	0.21	0.17	0.19	0.24	0.1	0.28	0.16	0.54	0.26	0.15	0.24		0.25	0.11	0.17	0.12	0.13	0.09	0.23	0.08	0.2	0.13	0.3	0.15	0.13	0.44	0.46	0.38	0.15	0.12
	0.075		0.17	0.26	0.17	0.18	0.06	0.19	0.4	0.35	0.31	0.1	0.22	0.49	0.15	0.55	0.63	0.4	0.12	0.24	0.18	0.27	0.28	0.1	0.34	0.2	0.58	0.29	0.16	0.29		0.28	0.11	0.2	0.12	0.19	0.13	0.27	0.11	0.25	0.15	0.36	0.17	0.1	0.33	0.49	0.43	0.17	0.12
	0.095		0.2	0.26	0.2	0.25	0.05	0.23	0.48	0.37	0.38	0.13	0.23	0.54	0.16	0.49	0.45	0.15	0.26	0.21	0.27	0.3	0.13	0.34	0.23	0.41	0.33	0.18	0.34			0.31	0.12	0.18	0.15	0.19	0.14	0.27	0.1	0.29	0.17	0.4	0.18	0.1	0.15	0.48	0.45	0.17	0.17
[truncated: 6 more columns]
